# Supplementary material for: Codon usage bias and the evolution of influenza A viruses. Codon Usage Biases of Influenza Virus
Source: BMC Evol Biol. 2010 Aug 19;10:253. doi: 10.1186/1471-2148-10-253 (PMC2933640; doi:10.1186/1471-2148-10-253)
Supplement: Additional file 4 — Estimation of 3D coordinates of a viral sequence. [file 1471-2148-10-253-S4.XLS]

## Sheet: Intro
Additional File 1. Estimation of 3D coordinates of a viral sequence.
Introduction:
Weights for each codon used in the CA axis. The CA axis formula is
where
The rscore of a sequence is usually generated from CA and used as the sequence coordinates for graph plotting.
However, with the weights for each codon, one can calculate an estimated rscore (i.e. X, Y and Z coordinates) of a sequence by substituting the RSCU values of codons into the formula.
Estimated rscore of sequence j
Procedures:
1. Determine the RSCU values of a viral gene
In-house software for calculating RSCU values can be freely available upon request.
Alternatively, similar software for calculating RSCU values of a sequence can be freely available from http://bioinf.may.ie/GCUA/download.html
2. Sort the codon sequence in alphabetical order and key in the RSCU values on the correpsonding worksheet
3. The estimated x, y and z coordinates will be automatically generated as indicated.
Remarks:	1. RSCU values for ATG, TAA, TAG, TGA and TGG are not required for the calculation. Any values in these cells would not affact the calculation.
	2. An example of a PB2 gene is shown.
4. The details of the sequences shown in Figure 1 are shown accordingly

## Sheet: PB2
Codon	Amino Acid	RSCU value				x	y	z		X value:	0.506268
AAA	K	1.227		0.0207966		-0.108848	-0.0344247	0.168983		Y value:	0.0390346
AAC	N	0.688		0.011661		0.0319196	-0.129873	-0.266265		Z value:	-0.266265
AAG	K	0.773		0.0131017		0.132049	0.0417524	-0.204993
AAT	N	1.313		0.0222542		-0.0365121	0.148619	0.305001
ACA	T	2.077		0.0352034		-0.0239447	-0.0759235	-0.314661
ACC	T	0.615		0.0104237		0.00823559	0.0871744	-0.0417479
ACG	T	0.231		0.00391525		0.0692988	0.0774251	0.187493
ACT	T	1.077		0.0182542		-0.0665609	-0.114738	0.138411
AGA	R	2.806		0.0475593		-0.227062	-0.135443	-0.307542
AGC	S	1.472		0.0249492		-0.00058162	0.0386188	-0.727351
AGG	R	1.935		0.0327966		0.228247	0.332516	0.610844
AGT	S	1.019		0.0172712		-0.00519377	-0.0938276	0.345246
ATA	I	1.347		0.0228305		-0.0828849	-0.0702983	-0.162466
ATC	I	0.551		0.00933898		0.152896	-0.0421241	-0.00332958
ATG	M	1
ATT	I	1.102		0.018678		-0.103123	0.129284	0.179969
CAA	Q	1		0.0169492		-0.00596046	-0.123363	-0.0983409
CAC	H	0.4		0.00677966		-0.0192641	0.343814	-0.291307
CAG	Q	1		0.0169492		0.00865876	0.179257	0.142922
CAT	H	1.6		0.0271186		0.0287279	-0.512779	0.434472
CCA	P	1.793		0.0303898		-0.127216	0.352048	0.174227
CCC	P	0.69		0.0116949		0.223192	-0.00310589	-0.628079
CCG	P	0.138		0.00233898		0.0226806	-0.113915	-0.0206417
CCT	P	1.379		0.0233729		-0.182916	-0.0527585	0.593045
CGA	R	0.484		0.00820339		-0.0741152	-0.146322	-0.106866
CGC	R	0.29		0.00491525		0.0599041	-0.0510231	0.174133
CGG	R	0.387		0.00655932		0.0314188	0.129692	-0.29204
CGT	R	0.097		0.00164407		0.0282602	-0.051283	0.0998652
CTA	L	0.8		0.0135593		0.00920651	0.0619097	0.339982
CTC	L	0.8		0.0135593		-0.0295348	0.125295	-0.268094
CTG	L	1.4		0.0237288		0.693991	0.0123959	0.327207
CTT	L	1.2		0.020339		-0.212634	0.0473972	-0.0142405
GAA	E	1.154		0.0195593		-0.111481	0.0245421	0.0673037
GAC	D	0.97		0.0164407		-0.0321486	0.0187947	-0.291752
GAG	E	0.846		0.014339		0.117247	-0.0258218	-0.0707741
GAT	D	1.03		0.0174576		0.0343221	-0.0200772	0.311527
GCA	A	1.511		0.0256102		0.119942	-0.0787255	-0.0121726
GCC	A	0.978		0.0165763		-0.206039	0.046099	-0.643476
GCG	A	0.533		0.0090339		0.0933621	-0.0129204	0.48004
GCT	A	0.978		0.0165763		-0.0130996	0.056837	0.296964
GGA	G	1.917		0.0324915		0.0113774	0.0806879	0.154196
GGC	G	0.75		0.0127119		0.0617142	0.040867	0.120731
GGG	G	0.833		0.0141186		-0.031448	-0.0939857	-0.241946
GGT	G	0.5		0.00847458		-0.0247841	0.000916071	0.0352064
GTA	V	0.571		0.00967797		0.0394039	-0.011909	-0.106037
GTC	V	0.571		0.00967797		-0.0624362	0.0155244	-0.116635
GTG	V	1.968		0.0333559		0.0354048	0.130342	0.28124
GTT	V	0.889		0.0150678		-0.0174993	-0.093639	0.0954561
TAA	*	***
TAC	Y	1		0.0169492		-0.151384	-0.123553	0.193769
TAG	*	***
TAT	Y	1		0.0169492		0.280121	0.228612	-0.358539
TCA	S	1.585		0.0268644		-0.00977682	0.125995	0.328938
TCC	S	0.34		0.00576271		0.0713674	-0.0723194	0.118791
TCG	S	0.566		0.00959322		-0.0445249	0.128424	-0.647123
TCT	S	1.019		0.0172712		-0.0660329	-0.0558994	0.256059
TGA	*	***
TGC	C	1.2		0.020339		-0.125899	0.323003	0.294909
TGG	W	1
TGT	C	0.8		0.0135593		0.290731	-0.745919	-0.681003
TTA	L	0.7		0.0118644		-0.150332	-0.169578	0.12113
TTC	F	0.833		0.0141186		0.259393	0.284089	0.184532
TTG	L	1.1		0.0186441		-0.00873194	-0.0163427	-0.399759
TTT	F	1.167		0.0197797		-0.274832	-0.301005	-0.195501

## Sheet: PB1
Codon	Amino Acid	RSCU value				x	y	z		X value:	0
AAA	K			0		0	0	0		Y value:	0
AAC	N			0		0	0	0		Z value:	0
AAG	K			0		0	0	0
AAT	N			0		0	0	0
ACA	T			0		0	0	0
ACC	T			0		0	0	0
ACG	T			0		0	0	0
ACT	T			0		0	0	0
AGA	R			0		0	0	0
AGC	S			0		0	0	0
AGG	R			0		0	0	0
AGT	S			0		0	0	0
ATA	I			0		0	0	0
ATC	I			0		0	0	0
ATG	M
ATT	I			0		0	0	0
CAA	Q			0		0	0	0
CAC	H			0		0	0	0
CAG	Q			0		0	0	0
CAT	H			0		0	0	0
CCA	P			0		0	0	0
CCC	P			0		0	0	0
CCG	P			0		0	0	0
CCT	P			0		0	0	0
CGA	R			0		0	0	0
CGC	R			0		0	0	0
CGG	R			0		0	0	0
CGT	R			0		0	0	0
CTA	L			0		0	0	0
CTC	L			0		0	0	0
CTG	L			0		0	0	0
CTT	L			0		0	0	0
GAA	E			0		0	0	0
GAC	D			0		0	0	0
GAG	E			0		0	0	0
GAT	D			0		0	0	0
GCA	A			0		0	0	0
GCC	A			0		0	0	0
GCG	A			0		0	0	0
GCT	A			0		0	0	0
GGA	G			0		0	0	0
GGC	G			0		0	0	0
GGG	G			0		0	0	0
GGT	G			0		0	0	0
GTA	V			0		0	0	0
GTC	V			0		0	0	0
GTG	V			0		0	0	0
GTT	V			0		0	0	0
TAA	*
TAC	Y			0		0	0	0
TAG	*
TAT	Y			0		0	0	0
TCA	S			0		0	0	0
TCC	S			0		0	0	0
TCG	S			0		0	0	0
TCT	S			0		0	0	0
TGA	*
TGC	C			0		0	0	0
TGG	W
TGT	C			0		0	0	0
TTA	L			0		0	0	0
TTC	F			0		0	0	0
TTG	L			0		0	0	0
TTT	F			0		0	0	0

## Sheet: PA
Codon	Amino Acid	RSCU value				x	y	z		X value:	0
AAA	K			0		0	0	0		Y value:	0
AAC	N			0		0	0	0		Z value:	0
AAG	K			0		0	0	0
AAT	N			0		0	0	0
ACA	T			0		0	0	0
ACC	T			0		0	0	0
ACG	T			0		0	0	0
ACT	T			0		0	0	0
AGA	R			0		0	0	0
AGC	S			0		0	0	0
AGG	R			0		0	0	0
AGT	S			0		0	0	0
ATA	I			0		0	0	0
ATC	I			0		0	0	0
ATG	M
ATT	I			0		0	0	0
CAA	Q			0		0	0	0
CAC	H			0		0	0	0
CAG	Q			0		0	0	0
CAT	H			0		0	0	0
CCA	P			0		0	0	0
CCC	P			0		0	0	0
CCG	P			0		0	0	0
CCT	P			0		0	0	0
CGA	R			0		0	0	0
CGC	R			0		0	0	0
CGG	R			0		0	0	0
CGT	R			0		0	0	0
CTA	L			0		0	0	0
CTC	L			0		0	0	0
CTG	L			0		0	0	0
CTT	L			0		0	0	0
GAA	E			0		0	0	0
GAC	D			0		0	0	0
GAG	E			0		0	0	0
GAT	D			0		0	0	0
GCA	A			0		0	0	0
GCC	A			0		0	0	0
GCG	A			0		0	0	0
GCT	A			0		0	0	0
GGA	G			0		0	0	0
GGC	G			0		0	0	0
GGG	G			0		0	0	0
GGT	G			0		0	0	0
GTA	V			0		0	0	0
GTC	V			0		0	0	0
GTG	V			0		0	0	0
GTT	V			0		0	0	0
TAA	*
TAC	Y			0		0	0	0
TAG	*
TAT	Y			0		0	0	0
TCA	S			0		0	0	0
TCC	S			0		0	0	0
TCG	S			0		0	0	0
TCT	S			0		0	0	0
TGA	*
TGC	C			0		0	0	0
TGG	W
TGT	C			0		0	0	0
TTA	L			0		0	0	0
TTC	F			0		0	0	0
TTG	L			0		0	0	0
TTT	F			0		0	0	0

## Sheet: HA
Codon	Amino Acid	RSCU value				x	y	z		X value:	0
AAA	K			0		0	0	0		Y value:	0
AAC	N			0		0	0	0		Z value:	0
AAG	K			0		0	0	0
AAT	N			0		0	0	0
ACA	T			0		0	0	0
ACC	T			0		0	0	0
ACG	T			0		0	0	0
ACT	T			0		0	0	0
AGA	R			0		0	0	0
AGC	S			0		0	0	0
AGG	R			0		0	0	0
AGT	S			0		0	0	0
ATA	I			0		0	0	0
ATC	I			0		0	0	0
ATG	M
ATT	I			0		0	0	0
CAA	Q			0		0	0	0
CAC	H			0		0	0	0
CAG	Q			0		0	0	0
CAT	H			0		0	0	0
CCA	P			0		0	0	0
CCC	P			0		0	0	0
CCG	P			0		0	0	0
CCT	P			0		0	0	0
CGA	R			0		0	0	0
CGC	R			0		0	0	0
CGG	R			0		0	0	0
CGT	R			0		0	0	0
CTA	L			0		0	0	0
CTC	L			0		0	0	0
CTG	L			0		0	0	0
CTT	L			0		0	0	0
GAA	E			0		0	0	0
GAC	D			0		0	0	0
GAG	E			0		0	0	0
GAT	D			0		0	0	0
GCA	A			0		0	0	0
GCC	A			0		0	0	0
GCG	A			0		0	0	0
GCT	A			0		0	0	0
GGA	G			0		0	0	0
GGC	G			0		0	0	0
GGG	G			0		0	0	0
GGT	G			0		0	0	0
GTA	V			0		0	0	0
GTC	V			0		0	0	0
GTG	V			0		0	0	0
GTT	V			0		0	0	0
TAA	*
TAC	Y			0		0	0	0
TAG	*
TAT	Y			0		0	0	0
TCA	S			0		0	0	0
TCC	S			0		0	0	0
TCG	S			0		0	0	0
TCT	S			0		0	0	0
TGA	*
TGC	C			0		0	0	0
TGG	W
TGT	C			0		0	0	0
TTA	L			0		0	0	0
TTC	F			0		0	0	0
TTG	L			0		0	0	0
TTT	F			0		0	0	0

## Sheet: NP
Codon	Amino Acid	RSCU value				x	y	z		X value:	0
AAA	K			0		0	0	0		Y value:	0
AAC	N			0		0	0	0		Z value:	0
AAG	K			0		0	0	0
AAT	N			0		0	0	0
ACA	T			0		0	0	0
ACC	T			0		0	0	0
ACG	T			0		0	0	0
ACT	T			0		0	0	0
AGA	R			0		0	0	0
AGC	S			0		0	0	0
AGG	R			0		0	0	0
AGT	S			0		0	0	0
ATA	I			0		0	0	0
ATC	I			0		0	0	0
ATG	M
ATT	I			0		0	0	0
CAA	Q			0		0	0	0
CAC	H			0		0	0	0
CAG	Q			0		0	0	0
CAT	H			0		0	0	0
CCA	P			0		0	0	0
CCC	P			0		0	0	0
CCG	P			0		0	0	0
CCT	P			0		0	0	0
CGA	R			0		0	0	0
CGC	R			0		0	0	0
CGG	R			0		0	0	0
CGT	R			0		0	0	0
CTA	L			0		0	0	0
CTC	L			0		0	0	0
CTG	L			0		0	0	0
CTT	L			0		0	0	0
GAA	E			0		0	0	0
GAC	D			0		0	0	0
GAG	E			0		0	0	0
GAT	D			0		0	0	0
GCA	A			0		0	0	0
GCC	A			0		0	0	0
GCG	A			0		0	0	0
GCT	A			0		0	0	0
GGA	G			0		0	0	0
GGC	G			0		0	0	0
GGG	G			0		0	0	0
GGT	G			0		0	0	0
GTA	V			0		0	0	0
GTC	V			0		0	0	0
GTG	V			0		0	0	0
GTT	V			0		0	0	0
TAA	*
TAC	Y			0		0	0	0
TAG	*
TAT	Y			0		0	0	0
TCA	S			0		0	0	0
TCC	S			0		0	0	0
TCG	S			0		0	0	0
TCT	S			0		0	0	0
TGA	*
TGC	C			0		0	0	0
TGG	W
TGT	C			0		0	0	0
TTA	L			0		0	0	0
TTC	F			0		0	0	0
TTG	L			0		0	0	0
TTT	F			0		0	0	0

## Sheet: NA
Codon	Amino Acid	RSCU value				x	y	z		X value:	0
AAA	K			0		0	0	0		Y value:	0
AAC	N			0		0	0	0		Z value:	0
AAG	K			0		0	0	0
AAT	N			0		0	0	0
ACA	T			0		0	0	0
ACC	T			0		0	0	0
ACG	T			0		0	0	0
ACT	T			0		0	0	0
AGA	R			0		0	0	0
AGC	S			0		0	0	0
AGG	R			0		0	0	0
AGT	S			0		0	0	0
ATA	I			0		0	0	0
ATC	I			0		0	0	0
ATG	M
ATT	I			0		0	0	0
CAA	Q			0		0	0	0
CAC	H			0		0	0	0
CAG	Q			0		0	0	0
CAT	H			0		0	0	0
CCA	P			0		0	0	0
CCC	P			0		0	0	0
CCG	P			0		0	0	0
CCT	P			0		0	0	0
CGA	R			0		0	0	0
CGC	R			0		0	0	0
CGG	R			0		0	0	0
CGT	R			0		0	0	0
CTA	L			0		0	0	0
CTC	L			0		0	0	0
CTG	L			0		0	0	0
CTT	L			0		0	0	0
GAA	E			0		0	0	0
GAC	D			0		0	0	0
GAG	E			0		0	0	0
GAT	D			0		0	0	0
GCA	A			0		0	0	0
GCC	A			0		0	0	0
GCG	A			0		0	0	0
GCT	A			0		0	0	0
GGA	G			0		0	0	0
GGC	G			0		0	0	0
GGG	G			0		0	0	0
GGT	G			0		0	0	0
GTA	V			0		0	0	0
GTC	V			0		0	0	0
GTG	V			0		0	0	0
GTT	V			0		0	0	0
TAA	*
TAC	Y			0		0	0	0
TAG	*
TAT	Y			0		0	0	0
TCA	S			0		0	0	0
TCC	S			0		0	0	0
TCG	S			0		0	0	0
TCT	S			0		0	0	0
TGA	*
TGC	C			0		0	0	0
TGG	W
TGT	C			0		0	0	0
TTA	L			0		0	0	0
TTC	F			0		0	0	0
TTG	L			0		0	0	0
TTT	F			0		0	0	0

## Sheet: CA of human & avian flu
	Correspondence Analysis of Human and Avian Influenza Virus 6 Segments (PB2, PB1, PA, HA, NP and NA)
	Weight of the Axis for the 6 Segments (weight = cscore * constant)
Codon	PB2	x-axis	y-axis	z-axis		PB1	x-axis	y-axis	z-axis		PA	x-axis	y-axis	z-axis		HA	x-axis	y-axis	z-axis		NP	x-axis	y-axis	z-axis		NA	x-axis	y-axis	z-axis
AAA	AAA	-5.23392	-1.6553	8.12551		AAA	6.45077	13.6159	7.75637		AAA	-0.552379	-5.95889	6.28085		AAA	-4.32887	-2.25987	1.73889		AAA	-5.12188	-2.18809	3.81305		AAA	-1.16118	-1.47267	1.34878
AAC	AAC	2.73729	-11.1374	-22.8338		AAC	-1.67054	-0.355934	0.759447		AAC	-8.7287	-14.2774	15.6913		AAC	0.628716	2.41189	10.0765		AAC	2.38611	2.58229	6.5377		AAC	-4.81243	4.83474	5.27814
AAG	AAG	10.0787	3.18679	-15.6463		AAG	-5.63118	-11.8828	-6.77091		AAG	0.846697	9.14631	-9.64366		AAG	9.42783	4.92233	-3.78622		AAG	10.7149	4.57524	-7.98358		AAG	1.94477	2.46639	-2.26017
AAT	AAT	-1.64068	6.67823	13.7053		AAT	1.38738	0.298248	-0.631093		AAT	8.40938	13.7802	-15.1344		AAT	-0.504562	-1.93407	-8.07884		AAT	-1.5365	-1.66362	-4.2113		AAT	2.75054	-2.76261	-3.01915
ACA	ACA	-0.680181	-2.15671	-8.93837		ACA	-6.20573	-9.31965	-6.72406		ACA	0.283025	9.23975	-19.9825		ACA	1.55661	-14.2791	1.23225		ACA	1.61748	-8.92868	-2.71884		ACA	-2.19315	2.41268	-1.82488
ACC	ACC	0.790081	8.36307	-4.00508		ACC	11.9204	17.0638	24.6933		ACC	-16.2021	12.6558	15.6769		ACC	11.0111	4.6299	-15.4902		ACC	-0.476553	10.061	-1.21616		ACC	-3.50854	6.93313	14.225
ACG	ACG	17.6997	19.7752	47.8879		ACG	7.07358	-25.9497	-7.15841		ACG	-14.5994	17.426	115.215		ACG	-12.8132	13.349	8.01725		ACG	-5.55482	31.8681	-16.9907		ACG	-7.8512	-5.58537	-37.7998
ACT	ACT	-3.64633	-6.28556	7.5824		ACT	4.42052	23.1129	-0.447749		ACT	14.9976	-28.6605	4.64448		ACT	-3.30642	12.3449	3.09549		ACT	0.273716	-5.89048	6.93788		ACT	6.63101	-7.57386	-3.57899
AGA	AGA	-4.7743	-2.84787	-6.4665		AGA	-6.92624	10.4659	6.56529		AGA	3.8384	9.16978	11.8192		AGA	4.55314	4.88224	9.50189		AGA	2.3382	7.5909	3.78513		AGA	3.85215	2.53634	-3.85911
AGC	AGC	-0.0233122	1.5479	-29.1533		AGC	-4.68592	-8.32704	22.1425		AGC	-0.669987	-7.24872	-29.0267		AGC	-9.38026	3.93672	-0.350121		AGC	0.455672	-20.0385	-18.9847		AGC	-0.738301	0.537095	3.59219
AGG	AGG	6.95946	10.1387	18.6252		AGG	5.95462	-11.1532	4.43064		AGG	5.84879	-13.1106	-18.6515		AGG	-2.75136	-17.2721	-0.836892		AGG	-0.900307	-13.9226	-14.8689		AGG	-3.50392	-3.83995	-4.52187
AGT	AGT	-0.300719	-5.43261	19.9897		AGT	10.9098	6.96759	-35.6101		AGT	-7.92735	12.7116	34.5283		AGT	6.9972	12.1776	2.36021		AGT	0.695959	13.945	11.9565		AGT	7.33503	-2.35477	1.35547
ATA	ATA	-3.63044	-3.07914	-7.11619		ATA	-0.515209	2.2254	21.4167		ATA	0.373507	0.121738	-7.49021		ATA	4.22675	-0.614878	-4.06648		ATA	-3.90776	9.91401	2.72104		ATA	0.0479409	2.91721	3.14533
ATC	ATC	16.3718	-4.51057	-0.356525		ATC	-0.504998	-15.6507	-12.0011		ATC	-0.146468	-9.81872	-10.6878		ATC	-5.92858	0.470865	6.51831		ATC	-3.01166	-16.5608	9.43115		ATC	3.12649	-4.6181	1.53246
ATG
ATT	ATT	-5.52109	6.92171	9.63537		ATT	0.824066	7.91275	-13.1685		ATT	-0.190377	4.3445	9.88961		ATT	0.586494	0.252797	-1.26975		ATT	9.8975	20.0443	-20.5599		ATT	-2.43836	-0.426943	-5.40879
CAA	CAA	-0.351667	-7.27839	-5.80211		CAA	-5.75287	4.2237	-5.77262		CAA	-0.221772	5.38897	15.2143		CAA	-4.8693	-3.38165	0.472377		CAA	-5.37672	-11.2009	3.18964		CAA	1.7588	5.76537	13.2758
CAC	CAC	-2.84146	50.7125	-42.9677		CAC	-12.37	-8.9814	18.9391		CAC	1.27273	11.7839	-0.903844		CAC	0.240063	2.2406	6.3627		CAC	-14.2078	33.8141	-6.90795		CAC	17.4389	-3.92534	-7.2299
CAG	CAG	0.510867	10.5762	8.43237		CAG	14.9397	-10.965	14.9897		CAG	0.322697	-7.86908	-22.2187		CAG	8.78766	6.10327	-0.850851		CAG	7.2886	15.1836	-4.32881		CAG	-2.86789	-9.40246	-21.6548
CAT	CAT	1.05934	-18.9087	16.0211		CAT	9.3496	6.79104	-14.3153		CAT	-1.9655	-18.1874	1.39198		CAT	-0.1966	-1.83112	-5.19853		CAT	15.1625	-36.0898	7.36858		CAT	-6.5357	1.47165	2.7087
CCA	CCA	-4.18615	11.5844	5.73306		CCA	1.39932	2.50613	18.7736		CCA	-0.804479	0.808613	-0.444278		CCA	5.56959	-11.0176	6.7464		CCA	4.57799	3.8777	-29.0745		CCA	7.56285	-5.92414	-21.8444
CCC	CCC	19.0845	-0.265576	-53.7053		CCC	-15.5232	4.04064	-34.7534		CCC	-2.49399	2.59337	-12.0968		CCC	-5.57185	-9.20414	-6.75499		CCC	-3.55435	1.04996	-17.2581		CCC	-2.95866	-1.01291	-4.51397
CCG	CCG	9.69676	-48.7027	-8.82507		CCG	3.52319	-14.4278	-1.28828		CCG	0.0920064	-0.559765	-0.85304		CCG	-6.50807	30.6657	13.9776		CCG	3.60302	26.7151	54.4259		CCG	8.85308	16.935	6.21726
CCT	CCT	-7.82599	-2.25725	25.3732		CCT	6.18006	1.17628	-2.92691		CCT	3.80352	-3.36399	12.334		CCT	-0.484813	9.03724	-14.7843		CCT	-2.85218	-15.0626	13.7992		CCT	-6.75342	2.00688	19.2233
CGA	CGA	-9.0347	-17.8368	-13.0271		CGA	23.7318	-7.04474	-56.8729		CGA	-19.7798	7.43655	16.2739		CGA	-4.69674	27.6893	-32.6162		CGA	-2.60375	0.410133	2.66659		CGA	-4.95585	26.5277	0.652478
CGC	CGC	12.1874	-10.3806	35.4271		CGC	-15.723	-19.5669	37.9638		CGC	-24.3323	2.69142	-42.8781		CGC	-23.4535	28.9602	0.271295		CGC	-9.34959	-32.453	-68.0291		CGC	-0.29751	-26.8638	12.0935
CGG	CGG	4.78995	19.7722	-44.5228		CGG	-5.81566	-8.36247	-16.7357		CGG	-34.2181	-16.2066	42.2663		CGG	-17.7115	17.3949	-23.6716		CGG	-7.86134	-1.65765	25.5414		CGG	-8.96295	-18.4309	28.4633
CGT	CGT	17.1892	-31.1927	60.7427		CGT	65.8531	16.2448	-42.8309		CGT	12.8442	12.6242	-22.0458		CGT	10.8947	-33.6854	-332.425		CGT	14.9233	32.083	36.8717		CGT	33.6999	105.927	64.7849
CTA	CTA	0.67898	4.56584	25.0737		CTA	-13.4521	2.96098	-4.17292		CTA	2.4555	-17.3325	-34.9471		CTA	2.24475	-7.87816	5.15491		CTA	-6.49255	9.25156	33.1783		CTA	-5.122	21.5891	-6.10789
CTC	CTC	-2.17819	9.24048	-19.7719		CTC	1.56056	-14.998	-14.6866		CTC	0.0221214	-13.9568	22.6093		CTC	11.0307	38.6673	-2.5981		CTC	7.34256	-6.81983	-16.6708		CTC	-16.6622	5.29321	-35.4544
CTG	CTG	29.2468	0.522399	13.7894		CTG	10.3935	-22.4407	4		CTG	-6.60699	12.742	-7.28347		CTG	-4.82817	-11.5943	-9.66857		CTG	14.6437	3.84304	-3.67446		CTG	-0.679718	-2.45422	18.7974
CTT	CTT	-10.4545	2.33036	-0.700159		CTT	-6.90362	4.57025	3.50137		CTT	-1.53846	6.7215	-8.79151		CTT	-1.46699	17.7629	2.00967		CTT	-4.688	13.1002	10.5478		CTT	-8.38645	-3.04694	-10.1354
GAA	GAA	-5.69965	1.25475	3.441		GAA	4.11488	-1.614	4.24889		GAA	-2.94446	-8.04803	5.91502		GAA	1.30579	-4.41291	1.71355		GAA	-0.558847	-6.90739	4.7733		GAA	-1.51165	2.91051	1.53771
GAC	GAC	-1.95543	1.14318	-17.7457		GAC	-0.0919316	-1.46219	40.3021		GAC	2.97401	-17.5913	6.27259		GAC	-1.59476	0.228277	2.98549		GAC	12.7435	6.05776	-9.57602		GAC	2.4821	-0.900951	2.45259
GAG	GAG	8.17679	-1.80081	-4.93578		GAG	-4.89767	1.92404	-5.05723		GAG	3.62758	9.91784	-7.29202		GAG	-2.00176	6.7638	-2.62797		GAG	0.825206	10.2081	-7.06055		GAG	1.66082	-3.19598	-1.6905
GAT	GAT	1.96603	-1.15005	17.8448		GAT	0.0568707	0.890741	-24.732		GAT	-2.00844	11.8753	-4.23643		GAT	1.71171	-0.244074	-3.20649		GAT	-11.3576	-5.40027	8.53047		GAT	-1.95897	0.711809	-1.93753
GCA	GCA	4.68336	-3.07399	-0.475304		GCA	2.30006	4.81553	-0.777772		GCA	-2.81033	4.77837	-6.30279		GCA	1.5532	6.61693	-4.24823		GCA	0.529689	5.36079	3.58464		GCA	-1.24043	7.81685	-18.4664
GCC	GCC	-12.4298	2.78103	-38.8191		GCC	-8.38559	6.69554	-36.3575		GCC	5.99992	-29.3136	10.1469		GCC	-3.1443	-22.6732	12.0702		GCC	1.5577	-1.58514	-27.3808		GCC	-6.36369	6.14771	10.8222
GCG	GCG	10.3346	-1.43021	53.1377		GCG	-8.59023	-25.9835	16.9925		GCG	-10.8261	-22.9534	48.3281		GCG	7.26351	0.0237379	11.7086		GCG	4.12359	3.92677	-8.44891		GCG	-7.86472	-8.42137	-38.4316
GCT	GCT	-0.790261	3.42882	17.915		GCT	6.10696	-8.73467	32.4178		GCT	3.05538	45.1071	-22.0801		GCT	-2.11781	8.06984	-6.76718		GCT	-3.04041	-10.7731	8.00398		GCT	6.06858	-9.33906	19.2584
GGA	GGA	0.350164	2.48335	4.74573		GGA	-4.78681	-14.947	4.30165		GGA	4.92183	5.64099	10.6907		GGA	3.87479	-4.26662	-7.32377		GGA	1.04388	0.0138971	-5.56582		GGA	-1.20937	6.29958	0.589792
GGC	GGC	4.85485	3.21487	9.49747		GGC	13.8457	21.395	29.4623		GGC	-3.52002	-4.46663	-19.5698		GGC	-14.639	-5.3532	-11.1599		GGC	3.85196	1.18968	3.50395		GGC	0.332636	-3.45	10.5744
GGG	GGG	-2.22741	-6.65685	-17.1366		GGG	3.29015	17.618	-17.1498		GGG	-0.982207	-13.8768	-0.768898		GGG	2.16136	3.11479	9.4381		GGG	-1.98902	1.41623	9.67929		GGG	4.86068	-7.69922	-15.0357
GGT	GGT	-2.92452	0.108096	4.15435		GGT	7.85312	25.8228	-9.5667		GGT	-17.172	23.765	-12.3714		GGT	-2.45167	7.79899	8.37812		GGT	-1.29183	-4.82903	-6.43577		GGT	-3.37991	0.479784	6.47747
GTA	GTA	4.0715	-1.23053	-10.9565		GTA	8.15286	3.25016	-5.27576		GTA	12.619	20.6742	5.12799		GTA	-0.517871	-6.89902	9.89924		GTA	-5.78092	-14.2238	-50.1302		GTA	0.617034	-7.57102	-7.34869
GTC	GTC	-6.45137	1.60409	-12.0516		GTC	7.26728	-5.87627	7.71237		GTC	4.75517	-29.5253	2.50533		GTC	7.0078	-3.9806	-1.19748		GTC	-1.61774	-5.86723	-3.81883		GTC	-3.00876	-1.54718	-6.04638
GTG	GTG	1.06142	3.9076	8.43148		GTG	-8.81996	0.215062	-21.7019		GTG	-7.35563	-10.1624	2.20205		GTG	4.08817	-2.48807	-22.1108		GTG	0.5375	6.85376	17.2483		GTG	0.880448	1.89482	1.04233
GTT	GTT	-1.16137	-6.21451	6.33511		GTT	-0.670842	3.60787	24.0725		GTT	-7.06934	23.8332	-16.3815		GTT	-7.41757	10.9733	9.93498		GTT	8.64028	8.44732	28.9259		GTT	0.202022	5.98116	9.09327
TAA
TAC	TAC	-8.93164	-7.28961	11.4324		TAC	9.51553	-11.0411	-19.2287		TAC	-3.09245	-0.383927	-12.0326		TAC	-2.11346	12.4125	5.66578		TAC	-3.30791	-14.1399	-19.1891		TAC	11.1952	18.8908	-7.71069
TAG
TAT	TAT	16.5271	13.4881	-21.1538		TAT	-9.29996	10.7935	18.7924		TAT	1.94864	0.241907	7.58306		TAT	2.05578	-12.0765	-5.51106		TAT	2.89763	12.3875	16.8096		TAT	-4.21792	-7.11748	2.90428
TCA	TCA	-0.363932	4.69004	12.2444		TCA	-3.18695	-2.31645	-13.9401		TCA	15.4275	4.71643	16.6125		TCA	-0.342086	-5.60139	-2.37024		TCA	-4.69924	2.05438	11.8574		TCA	-0.810082	3.77381	-4.9126
TCC	TCC	12.3843	-12.5495	20.6137		TCC	6.37486	9.47704	26.6467		TCC	2.53047	2.70551	20.3488		TCC	4.84068	-10.3429	22.5739		TCC	-2.40388	-6.1387	14.5613		TCC	-9.29922	-6.06887	10.9507
TCG	TCG	-4.64129	13.3869	-67.4563		TCG	1.74088	-26.412	-0.671505		TCG	-18.3467	-60.4854	-53.8725		TCG	14.4763	34.4426	-43.4647		TCG	3.14107	-4.23061	13.7486		TCG	-2.65732	9.48979	-39.1515
TCT	TCT	-3.8233	-3.23657	14.8258		TCT	-4.28185	12.126	-2.43166		TCT	-13.8459	3.97158	-33.6038		TCT	-1.77604	-11.3245	-8.981		TCT	2.5978	4.17354	-14.1959		TCT	4.75481	0.152985	-0.810437
TGA
TGC	TGC	-6.19005	15.881	14.4997		TGC	-11.7597	11.2278	-12.5686		TGC	-3.93576	-3.55	5.37899		TGC	-3.42765	9.20718	-1.39041		TGC	-1.8091	17.4366	-15.1746		TGC	-2.20092	-3.80866	-1.84495
TGG
TGT	TGT	21.4414	-55.0115	-50.224		TGT	15.2189	-14.5276	16.2658		TGT	8.80654	7.9445	-12.0417		TGT	3.57955	-9.61652	1.45359		TGT	6.30947	-60.8327	52.929		TGT	2.20344	3.81274	1.84509
TTA	TTA	-12.6708	-14.293	10.2095		TTA	3.57884	27.305	29.5794		TTA	12.9509	0.995005	5.58767		TTA	7.90676	-1.00164	14.6385		TTA	-23.7814	22.8179	-30.0178		TTA	17.6375	1.21375	-7.16762
TTC	TTC	18.3724	20.1215	13.0701		TTC	-1.52751	-7.54255	-8.83529		TTC	-4.30021	-2.2713	-7.95516		TTC	-0.705232	-1.05622	-0.562986		TTC	1.56443	-1.07179	7.91503		TTC	-1.89658	1.483	-5.67678
TTG	TTG	-0.46835	-0.876562	-21.4416		TTG	10.883	5.11274	-17.5049		TTG	0.283391	2.31613	24.0109		TTG	-4.42481	-12.3137	-1.41786		TTG	-17.8019	-25.4056	9.8635		TTG	3.61245	-9.81389	12.6623
TTT	TTT	-13.8947	-15.2179	-9.88395		TTT	2.42042	11.9543	13.9995		TTT	4.71056	2.48841	8.71358		TTT	0.978473	1.46621	0.783153		TTT	-2.37851	1.62665	-12.0337		TTT	1.65521	-1.29328	4.95137

## Sheet: PB1 data 
	X	Y	Z	Host	Subtype	Year	Accession Number
[0]	-1.07989	0.693795	-0.499384	Human	H1N2	2002	AB126625
[1]	-1.03344	0.668415	-0.461616	Human	H1N2	2002	AB126634
[16]	1.34374	1.69853	0.808992	Human	H1N1	1998	AF258526
[17]	1.46981	2.25733	1.07988	Human	H1N1	1997	AF258527
[30]	-0.866231	0.244738	-0.445032	Human	H1N1	1998	AF342823
[32]	1.62025	1.3806	-0.689066	Human	H1N1	1934	AF389116
[33]	1.14468	1.7801	1.03378	Human	H1N1	1995	AF398865
[34]	1.14467	1.79949	1.07003	Human	H1N1	1995	AF398871
[40]	1.80428	1.66319	0.102807	Human	H1N1	1983	AJ564807
[141]	1.37367	2.02016	0.785584	Human	H1N1	2000	CY000456
[292]	-1.01011	0.484876	-0.474575	Human	H1N2	2002	CY001686
[326]	1.65201	2.46321	1.0884	Human	H1N1	2001	CY001958
[351]	-1.06817	0.638474	-0.244032	Human	H1N2	2003	CY002158
[375]	-1.04599	0.565498	-0.319425	Human	H1N2	2003	CY002358
[376]	-1.04853	0.691293	-0.227795	Human	H1N2	2003	CY002366
[380]	1.57604	2.46976	1.28335	Human	H1N1	2001	CY002398
[381]	1.5953	2.35269	1.10985	Human	H1N1	2001	CY002406
[397]	1.55543	2.25123	1.01198	Human	H1N1	2002	CY002534
[398]	1.48091	2.23388	1.17745	Human	H1N1	2003	CY002542
[402]	1.54367	2.25614	1.16558	Human	H1N1	2001	CY002574
[408]	1.63757	2.32074	1.08585	Human	H1N1	2001	CY002622
[409]	1.47638	2.3135	0.992025	Human	H1N1	2003	CY002630
[410]	-1.08055	0.689337	-0.298114	Human	H1N2	2003	CY002638
[411]	1.61703	2.27091	1.13007	Human	H1N1	2000	CY002646
[412]	1.62826	2.27703	1.03502	Human	H1N1	2000	CY002654
[413]	-1.01433	0.60973	-0.401604	Human	H1N2	2003	CY002662
[414]	-1.07833	0.637517	-0.265858	Human	H1N2	2003	CY002670
[415]	1.60058	2.19428	1.22456	Human	H1N1	2001	CY002678
[416]	1.50701	2.15444	1.06711	Human	H1N1	2003	CY002686
[417]	1.5498	2.24114	1.01542	Human	H1N1	2003	CY002694
[418]	1.57326	2.49136	0.824938	Human	H1N1	2001	CY002702
[419]	1.48553	2.24866	1.09109	Human	H1N1	2003	CY002710
[430]	1.66304	2.3021	0.858754	Human	H1N1	2001	CY002806
[431]	1.48557	2.25232	1.1311	Human	H1N1	2003	CY002814
[443]	1.41281	2.30136	0.903814	Human	H1N1	2003	CY002990
[444]	-1.12499	0.624844	-0.148022	Human	H1N2	2003	CY002998
[445]	1.60329	2.18613	1.20537	Human	H1N1	2001	CY003006
[446]	1.63848	2.3306	0.908375	Human	H1N1	2001	CY003014
[447]	1.63842	2.32964	0.93483	Human	H1N1	2001	CY003022
[448]	1.61393	2.3591	0.957997	Human	H1N1	2001	CY003030
[481]	1.6015	2.34542	1.0593	Human	H1N1	2001	CY003294
[482]	1.56491	2.22107	1.0934	Human	H1N1	2003	CY003302
[483]	1.47744	2.1888	1.06344	Human	H1N1	2002	CY003310
[484]	1.57257	2.31367	0.885629	Human	H1N1	2001	CY003318
[485]	1.63959	2.33104	1.00069	Human	H1N1	2001	CY003326
[486]	1.63865	2.31756	0.99148	Human	H1N1	2001	CY003334
[490]	-1.0705	0.706858	-0.237849	Human	H1N2	2002	CY003374
[491]	1.48553	2.24866	1.09109	Human	H1N1	2003	CY003382
[492]	1.34569	2.21327	1.25322	Human	H1N1	2003	CY003390
[493]	1.5792	2.26397	0.899328	Human	H1N1	2001	CY003398
[494]	1.61444	2.37	1.06926	Human	H1N1	2001	CY003406
[502]	1.57604	2.46976	1.28335	Human	H1N1	2001	CY003470
[503]	1.51004	2.25245	1.19087	Human	H1N1	2001	CY003478
[504]	1.65173	2.29035	0.822984	Human	H1N1	2001	CY003486
[528]	-1.05327	0.666481	-0.20452	Human	H1N2	2003	CY003678
[530]	1.54767	2.24068	1.01639	Human	H1N1	2003	CY003694
[531]	-1.13431	0.643146	-0.353412	Human	H1N2	2003	CY003702
[532]	1.52317	2.17267	1.18621	Human	H1N1	2003	CY003710
[539]	-1.03409	0.609174	-0.278387	Human	H1N2	2003	CY003767
[540]	-1.02109	0.539859	-0.418598	Human	H1N2	2002	CY003775
[548]	1.63848	2.3306	0.908375	Human	H1N1	2001	CY003839
[557]	-1.06175	0.626909	-0.272958	Human	H1N2	2003	CY006113
[565]	1.63848	2.3306	0.908375	Human	H1N1	2001	CY006177
[567]	-1.07947	0.71045	-0.200178	Human	H1N2	2003	CY006193
[568]	1.43832	2.03832	1.28932	Human	H1N1	2003	CY006201
[588]	1.61801	2.37926	0.981606	Human	H1N1	2001	CY006361
[589]	1.6015	2.34542	1.0593	Human	H1N1	2001	CY006369
[592]	-1.05042	0.64031	-0.321515	Human	H1N2	2003	CY006393
[593]	-1.0964	0.646378	-0.388943	Human	H1N2	2003	CY006401
[594]	-1.07684	0.642911	-0.205345	Human	H1N2	2003	CY006409
[595]	-1.09072	0.634534	-0.302289	Human	H1N2	2003	CY006417
[596]	1.60747	2.29016	0.887506	Human	H1N1	2001	CY006425
[597]	1.5898	2.27612	1.20161	Human	H1N1	2003	CY006433
[625]	1.45007	2.30796	0.872538	Human	H1N1	2003	CY006673
[626]	1.54462	2.1986	1.25145	Human	H1N1	2002	CY006681
[635]	-1.05327	0.666481	-0.20452	Human	H1N2	2003	CY006753
[639]	1.63848	2.3306	0.908375	Human	H1N1	2001	CY006785
[650]	-1.06751	0.606908	-0.297011	Human	H1N2	2003	CY006873
[651]	1.63959	2.33104	1.00069	Human	H1N1	2001	CY006881
[656]	1.60872	2.04875	1.26679	Human	H1N1	2003	CY006921
[725]	1.60584	2.34729	1.25724	Human	H1N1	2004	CY007473
[810]	1.39754	1.89244	0.738893	Human	H1N1	2001	CY008154
[856]	1.54532	2.23392	1.00334	Human	H1N1	2003	CY008530
[914]	1.60038	1.62211	-0.203943	Human	H1N1	1957	CY008994
[915]	1.55097	2.27032	1.00384	Human	H1N1	2003	CY009002
[937]	1.4756	2.15291	1.0692	Human	H1N1	2000	CY009178
[938]	1.43347	2.1968	1.15603	Human	H1N1	2000	CY009186
[939]	1.44882	2.16132	1.12305	Human	H1N1	2000	CY009194
[940]	1.43062	2.17605	1.16532	Human	H1N1	2000	CY009202
[941]	1.4756	2.15291	1.0692	Human	H1N1	2000	CY009210
[942]	1.44211	2.18983	1.18501	Human	H1N1	2000	CY009218
[943]	1.44211	2.18983	1.18501	Human	H1N1	2000	CY009226
[944]	1.44211	2.18983	1.18501	Human	H1N1	2000	CY009234
[945]	1.60507	2.1584	1.18206	Human	H1N1	2001	CY009242
[950]	1.37009	1.33323	-0.431418	Human	H1N1	1942	CY009282
[951]	1.65184	1.67073	0.01345	Human	H1N1	1977	CY009290
[952]	1.63139	1.64095	-0.0221138	Human	H1N1	1977	CY009298
[953]	1.33162	1.82409	0.921032	Human	H1N1	1991	CY009322
[954]	1.63665	1.29714	-0.312163	Human	H1N1	1935	CY009330
[955]	1.73111	1.54663	-0.18819	Human	H1N1	1950	CY009338
[956]	1.58005	1.77165	-0.623644	Human	H1N1	1954	CY009346
[966]	1.58407	1.3616	-0.625769	Human	H1N1	1934	CY009450
[967]	1.30127	1.36573	-0.420923	Human	H1N1	1943	CY009458
[977]	1.4616	2.19208	1.109	Human	H1N1	2000	CY009538
[978]	1.43347	2.1968	1.15603	Human	H1N1	2000	CY009546
[979]	1.44292	2.19819	1.17312	Human	H1N1	2000	CY009554
[985]	1.60786	1.30177	-0.24354	Human	H1N1	1946	CY009602
[986]	1.38528	1.33791	-0.678653	Human	H1N1	1933	CY009610
[987]	1.5253	1.32898	-0.273699	Human	H1N1	1947	CY009618
[988]	1.59419	1.60006	0.0819078	Human	H1N1	1982	CY009626
[1004]	1.43347	2.1968	1.15603	Human	H1N1	2000	CY009762
[1005]	1.43347	2.1968	1.15603	Human	H1N1	2000	CY009770
[1006]	1.45659	2.16794	1.08227	Human	H1N1	2000	CY009778
[1007]	1.4756	2.15291	1.0692	Human	H1N1	2000	CY009786
[1008]	1.40842	2.22966	1.14945	Human	H1N1	2000	CY009794
[1009]	1.43235	2.19783	1.1213	Human	H1N1	2000	CY009802
[1010]	1.43347	2.1968	1.15603	Human	H1N1	2000	CY009810
[1011]	1.44538	2.24482	1.1244	Human	H1N1	2000	CY009818
[1012]	1.43347	2.1968	1.15603	Human	H1N1	2000	CY009826
[1013]	1.44423	2.19029	1.18405	Human	H1N1	2000	CY009834
[1014]	1.44235	2.17901	1.17927	Human	H1N1	2000	CY009842
[1015]	1.45095	2.25461	1.22009	Human	H1N1	2000	CY009850
[1017]	1.59291	2.45826	0.806677	Human	H1N1	2001	CY009866
[1018]	1.53722	2.25591	1.09599	Human	H1N1	2001	CY009874
[1019]	1.61917	2.42242	1.04859	Human	H1N1	2001	CY009882
[1020]	1.76884	2.25702	1.12119	Human	H1N1	2001	CY009890
[1025]	1.46435	2.24095	1.21725	Human	H1N1	2000	CY009946
[1027]	1.71048	2.31905	1.02889	Human	H1N1	2001	CY009962
[1028]	1.74136	2.20343	1.08409	Human	H1N1	2001	CY009970
[1029]	1.76884	2.25702	1.12119	Human	H1N1	2001	CY009978
[1030]	1.76884	2.25702	1.12119	Human	H1N1	2001	CY009986
[1042]	-1.06175	0.626909	-0.272958	Human	H1N2	2003	CY010082
[1044]	1.46435	2.24095	1.21725	Human	H1N1	2000	CY010098
[1045]	1.62983	2.23868	1.0409	Human	H1N1	2000	CY010106
[1046]	1.43347	2.1968	1.15603	Human	H1N1	2000	CY010114
[1047]	1.43201	2.17134	1.15706	Human	H1N1	2000	CY010122
[1048]	1.43488	2.20297	1.11886	Human	H1N1	2000	CY010130
[1049]	1.43347	2.1968	1.15603	Human	H1N1	2000	CY010138
[1050]	1.38748	2.20287	1.0886	Human	H1N1	2000	CY010146
[1051]	1.64052	2.34827	1.06423	Human	H1N1	2001	CY010154
[1052]	1.65282	2.37283	1.07307	Human	H1N1	2001	CY010162
[1053]	1.76884	2.25702	1.12119	Human	H1N1	2001	CY010170
[1054]	1.76818	2.25714	1.14246	Human	H1N1	2001	CY010178
[1055]	1.65282	2.37283	1.07307	Human	H1N1	2001	CY010186
[1056]	1.76884	2.25702	1.12119	Human	H1N1	2001	CY010194
[1057]	1.70249	2.30219	1.01928	Human	H1N1	2001	CY010202
[1058]	1.70249	2.30219	1.01928	Human	H1N1	2001	CY010210
[1059]	1.76482	2.23719	1.09797	Human	H1N1	2001	CY010218
[1060]	1.53722	2.25591	1.09599	Human	H1N1	2001	CY010226
[1061]	1.76181	2.25978	1.11394	Human	H1N1	2001	CY010234
[1062]	1.70249	2.30219	1.01928	Human	H1N1	2001	CY010242
[1063]	1.65282	2.37283	1.07307	Human	H1N1	2001	CY010250
[1064]	1.75659	2.25138	1.10607	Human	H1N1	2001	CY010258
[1065]	1.64091	2.32481	1.1047	Human	H1N1	2001	CY010266
[1066]	1.55818	2.23674	1.07604	Human	H1N1	2001	CY010274
[1067]	1.73498	2.3469	0.945209	Human	H1N1	2001	CY010282
[1068]	1.70249	2.30219	1.01928	Human	H1N1	2001	CY010290
[1069]	1.64945	2.40189	1.1391	Human	H1N1	2001	CY010298
[1070]	1.66334	2.33564	1.0199	Human	H1N1	2001	CY010306
[1071]	1.56291	2.20069	1.18142	Human	H1N1	2001	CY010314
[1072]	1.77682	2.27388	1.1308	Human	H1N1	2001	CY010322
[1073]	1.64262	2.43705	0.8146	Human	H1N1	2001	CY010330
[1074]	1.62426	2.44427	1.14321	Human	H1N1	2001	CY010338
[1075]	1.71674	2.37145	1.08994	Human	H1N1	2001	CY010346
[1076]	1.76884	2.25702	1.12119	Human	H1N1	2001	CY010354
[1077]	1.6745	2.36744	1.13221	Human	H1N1	2001	CY010362
[1078]	1.5882	1.74579	-0.0827558	Human	H1N1	1982	CY010370
[1079]	1.65184	1.67073	0.01345	Human	H1N1	1977	CY010378
[1080]	1.46435	2.24095	1.21725	Human	H1N1	2000	CY010386
[1081]	1.63088	2.2887	1.00158	Human	H1N1	2000	CY010394
[1082]	1.55058	2.21445	1.23891	Human	H1N1	2001	CY010402
[1083]	1.67738	2.34433	1.02345	Human	H1N1	2001	CY010410
[1084]	1.6739	2.38664	1.0088	Human	H1N1	2001	CY010418
[1085]	1.74939	2.23303	1.03864	Human	H1N1	2001	CY010426
[1086]	1.65121	2.32372	1.09406	Human	H1N1	2001	CY010434
[1087]	1.71567	2.30753	0.982034	Human	H1N1	2001	CY010442
[1088]	1.76181	2.25978	1.11394	Human	H1N1	2001	CY010450
[1089]	1.65282	2.37283	1.07307	Human	H1N1	2001	CY010458
[1090]	1.65282	2.37283	1.07307	Human	H1N1	2001	CY010466
[1091]	1.65121	2.32372	1.09406	Human	H1N1	2001	CY010474
[1092]	1.71113	2.29522	1.04826	Human	H1N1	2001	CY010482
[1093]	1.24423	1.82198	1.09313	Human	H1N1	1995	CY010490
[1094]	1.27093	1.75691	1.19193	Human	H1N1	1995	CY010498
[1095]	1.28449	1.78498	1.14023	Human	H1N1	1995	CY010506
[1096]	1.20172	1.69546	1.32538	Human	H1N1	1995	CY010514
[1098]	1.39527	1.63716	1.19047	Human	H1N1	1995	CY010530
[1099]	1.24132	1.57924	1.23047	Human	H1N1	1995	CY010538
[1100]	1.35328	1.70763	1.1491	Human	H1N1	1995	CY010546
[1102]	1.76884	2.25702	1.12119	Human	H1N1	2001	CY010562
[1122]	1.26965	1.79849	1.09726	Human	H1N1	1995	CY010746
[1125]	1.76884	2.25702	1.12119	Human	H1N1	2001	CY010770
[1126]	1.67738	2.34433	1.02345	Human	H1N1	2001	CY010778
[1127]	1.67663	2.35078	1.02309	Human	H1N1	2001	CY010786
[1128]	1.45404	1.4048	-0.66489	Human	H1N1	1933	CY010794
[1130]	1.26979	1.80194	1.16413	Human	H1N1	1995	CY010810
[1132]	1.3292	1.71124	1.19598	Human	H1N1	1995	CY010826
[1133]	1.30044	1.80726	1.16821	Human	H1N1	1995	CY010834
[1134]	1.2317	1.83759	1.08829	Human	H1N1	1996	CY010842
[1135]	1.33785	1.791	1.15245	Human	H1N1	1996	CY010850
[1136]	1.57888	2.31988	1.01909	Human	H1N1	2001	CY010858
[1137]	1.74329	1.58342	0.111194	Human	H1N1	1978	CY010874
[1138]	1.74329	1.58342	0.111194	Human	H1N1	1978	CY010882
[1139]	1.62101	1.72449	-0.00236096	Human	H1N1	1978	CY010890
[1140]	1.70218	1.64452	0.0013495	Human	H1N1	1978	CY010898
[1141]	1.74329	1.58342	0.111194	Human	H1N1	1978	CY010906
[1142]	1.61436	1.7453	0.0540671	Human	H1N1	1980	CY010914
[1143]	1.76401	1.76039	-0.0572982	Human	H1N1	1983	CY010922
[1144]	1.76401	1.76039	-0.0572982	Human	H1N1	1983	CY010930
[1145]	1.76401	1.76039	-0.0572982	Human	H1N1	1983	CY010938
[1146]	1.76401	1.76039	-0.0572982	Human	H1N1	1983	CY010946
[1147]	1.76401	1.76039	-0.0572982	Human	H1N1	1983	CY010954
[1148]	1.75517	1.76692	-0.114851	Human	H1N1	1983	CY010962
[1149]	1.76401	1.76039	-0.0572982	Human	H1N1	1983	CY010970
[1150]	1.76401	1.76039	-0.0572982	Human	H1N1	1983	CY010978
[1151]	1.76401	1.76039	-0.0572982	Human	H1N1	1983	CY010986
[1153]	1.43347	2.1968	1.15603	Human	H1N1	2000	CY011002
[1154]	1.43347	2.1968	1.15603	Human	H1N1	2000	CY011010
[1155]	1.43347	2.1968	1.15603	Human	H1N1	2000	CY011018
[1158]	1.6696	2.32791	1.01409	Human	H1N1	2001	CY011078
[1159]	1.66374	2.41166	1.01439	Human	H1N1	2001	CY011086
[1160]	1.64779	2.32211	1.1118	Human	H1N1	2001	CY011094
[1164]	1.55153	2.21911	1.09859	Human	H1N1	2001	CY011158
[1165]	1.67738	2.34433	1.02345	Human	H1N1	2001	CY011166
[1166]	1.65548	2.35596	1.03754	Human	H1N1	2001	CY011174
[1167]	1.70194	2.31583	0.973823	Human	H1N1	2001	CY011182
[1168]	1.65548	2.35596	1.03754	Human	H1N1	2001	CY011190
[1169]	1.70194	2.31583	0.973823	Human	H1N1	2001	CY011198
[1170]	1.68633	2.29284	1.01213	Human	H1N1	2001	CY011206
[1171]	1.65548	2.35596	1.03754	Human	H1N1	2001	CY011214
[1172]	1.61286	2.33708	1.10718	Human	H1N1	2001	CY011222
[1173]	1.67738	2.34433	1.02345	Human	H1N1	2001	CY011230
[1174]	1.65548	2.35596	1.03754	Human	H1N1	2001	CY011238
[1175]	1.70194	2.31583	0.973823	Human	H1N1	2001	CY011246
[1178]	1.28449	1.78498	1.14023	Human	H1N1	1995	CY011278
[1179]	1.21372	1.83487	1.27658	Human	H1N1	1995	CY011286
[1181]	1.65184	1.67073	0.01345	Human	H1N1	1978	CY011302
[1182]	1.76401	1.76039	-0.0572982	Human	H1N1	1983	CY011310
[1183]	1.76401	1.76039	-0.0572982	Human	H1N1	1983	CY011318
[1193]	1.65548	2.35596	1.03754	Human	H1N1	2001	CY011398
[1195]	1.76884	2.25702	1.12119	Human	H1N1	2001	CY011414
[1217]	1.55989	2.22033	1.07918	Human	H1N1	2000	CY011590
[1219]	1.67738	2.34433	1.02345	Human	H1N1	2001	CY011606
[1220]	1.64566	2.31322	1.14091	Human	H1N1	2001	CY011614
[1241]	1.41275	2.22158	1.04666	Human	H1N1	2000	CY011782
[1242]	1.43347	2.1968	1.15603	Human	H1N1	2000	CY011790
[1243]	1.24614	1.78137	1.06082	Human	H1N1	1996	CY011798
[1244]	1.23853	1.77397	1.11572	Human	H1N1	1995	CY011806
[1263]	1.4336	2.19896	1.09651	Human	H1N1	2000	CY011958
[1305]	1.43347	2.1968	1.15603	Human	H1N1	2000	CY012302
[1306]	1.69559	2.32351	0.944282	Human	H1N1	2001	CY012310
[1323]	1.76401	1.76039	-0.0572982	Human	H1N1	1983	CY012446
[1343]	1.43347	2.1968	1.15603	Human	H1N1	2000	CY012606
[1344]	1.47123	2.23826	1.22435	Human	H1N1	2000	CY012614
[1369]	1.24635	1.77833	0.993775	Human	H1N1	1995	CY012862
[1370]	1.24494	1.75307	0.995261	Human	H1N1	1995	CY012870
[1371]	1.34018	1.76392	1.11506	Human	H1N1	1995	CY012878
[1372]	1.54667	1.77571	-0.586648	Human	H1N1	1983	CY012886
[1373]	1.47893	1.78027	-0.544968	Human	H1N1	1983	CY012894
[1391]	1.43347	2.1968	1.15603	Human	H1N1	2000	CY013038
[1392]	1.48885	2.20246	1.24372	Human	H1N1	2000	CY013046
[1418]	1.50696	1.39998	-0.343804	Human	H1N1	1940	CY013277
[1419]	1.15471	1.75857	1.22473	Human	H1N1	1995	CY013285
[1420]	1.2058	1.82953	1.09188	Human	H1N1	1996	CY013293
[1421]	1.76401	1.76039	-0.0572982	Human	H1N1	1983	CY013301
[1422]	1.3383	1.90786	0.605803	Human	H1N1	1995	CY013309
[1453]	1.37058	2.03581	1.22878	Human	H1N1	2005	CY013563
[1454]	1.38969	2.10786	1.19439	Human	H1N1	2005	CY013571
[1455]	1.40704	2.05591	1.19544	Human	H1N1	2005	CY013579
[1456]	1.4018	2.35596	1.18678	Human	H1N1	2005	CY013587
[1457]	1.37058	2.03581	1.22878	Human	H1N1	2005	CY013595
[1458]	1.35946	2.07651	1.3132	Human	H1N1	2005	CY013603
[1485]	1.5117	2.11952	1.0444	Human	H1N1	1996	CY013819
[1486]	1.5117	2.11952	1.0444	Human	H1N1	1996	CY013827
[1487]	1.5117	2.11952	1.0444	Human	H1N1	1996	CY013835
[1488]	1.5117	2.11952	1.0444	Human	H1N1	1996	CY013843
[1489]	1.5117	2.11952	1.0444	Human	H1N1	1996	CY013851
[1490]	1.5117	2.11952	1.0444	Human	H1N1	1996	CY013859
[1492]	1.27384	1.81123	1.15301	Human	H1N1	1995	CY013877
[1493]	1.76258	1.73622	-0.0396657	Human	H1N1	1983	CY013885
[1509]	1.36925	2.12407	1.28254	Human	H1N1	2005	CY014013
[1579]	1.49646	1.78938	-0.108264	Human	H1N1	1983	CY015530
[1580]	1.28091	1.70771	0.928552	Human	H1N1	1995	CY015538
[1586]	1.34935	2.0592	1.30457	Human	H1N1	2005	CY015586
[1645]	1.5117	2.11952	1.0444	Human	H1N1	1996	CY016058
[1654]	1.43491	2.19647	1.17498	Human	H1N1	2000	CY016202
[1657]	1.53247	2.02485	1.2364	Human	H1N1	1996	CY016234
[1658]	1.48652	2.16189	1.0485	Human	H1N1	1996	CY016242
[1659]	1.5117	2.11952	1.0444	Human	H1N1	1996	CY016250
[1660]	1.5117	2.11952	1.0444	Human	H1N1	1996	CY016258
[1661]	1.61933	2.33108	1.07913	Human	H1N1	2000	CY016266
[1665]	1.65282	2.37283	1.07307	Human	H1N1	2001	CY016441
[1668]	1.41698	2.33659	1.18615	Human	H1N1	2005	CY016465
[1681]	1.65758	2.33229	1.01463	Human	H1N1	2000	CY016569
[1689]	1.46576	2.1845	1.27389	Human	H1N1	1999	CY016649
[1692]	1.3594	1.91429	0.859964	Human	H1N1	2000	CY016673
[1693]	1.38341	2.08366	1.27106	Human	H1N1	2005	CY016681
[1694]	1.33083	2.09343	1.31956	Human	H1N1	2005	CY016689
[1695]	1.39535	2.02938	1.25259	Human	H1N1	2005	CY016697
[1696]	1.4146	2.33258	1.2479	Human	H1N1	2005	CY016705
[1699]	1.34867	1.91459	0.84867	Human	H1N1	2000	CY016729
[1700]	1.34867	1.91459	0.84867	Human	H1N1	2000	CY016737
[1706]	1.26036	1.68509	1.13057	Human	H1N1	1995	CY016969
[1707]	1.43559	2.19726	1.15507	Human	H1N1	2000	CY016977
[1711]	1.5117	2.11952	1.0444	Human	H1N1	1996	CY017009
[1712]	1.5117	2.11952	1.0444	Human	H1N1	1996	CY017017
[1713]	1.32411	1.86917	0.815185	Human	H1N1	2000	CY017025
[1718]	-0.962075	0.550101	-0.194951	Human	H1N2	2003	CY017121
[1719]	1.46641	2.19157	1.18906	Human	H1N1	1999	CY017129
[1721]	1.37575	1.84162	0.796018	Human	H1N1	2000	CY017145
[1722]	1.3566	1.85497	0.790911	Human	H1N1	2000	CY017153
[1723]	1.34867	1.91459	0.84867	Human	H1N1	2000	CY017161
[1726]	1.76401	1.76039	-0.0572982	Human	H1N1	1983	CY017201
[1727]	1.78857	1.7319	-0.106921	Human	H1N1	1983	CY017209
[1728]	1.74065	1.7996	-0.0534268	Human	H1N1	1983	CY017217
[1729]	1.76401	1.76039	-0.0572982	Human	H1N1	1983	CY017225
[1730]	1.78857	1.7319	-0.106921	Human	H1N1	1983	CY017233
[1731]	1.79348	1.78318	-0.182047	Human	H1N1	1983	CY017241
[1732]	1.76387	1.7582	0.00332879	Human	H1N1	1983	CY017249
[1733]	1.76401	1.76039	-0.0572982	Human	H1N1	1983	CY017257
[1740]	1.41698	2.33659	1.18615	Human	H1N1	2005	CY017321
[1746]	1.76131	1.58274	0.154566	Human	H1N1	1978	CY017369
[1747]	1.3418	1.99642	1.21997	Human	H1N1	2006	CY017377
[1748]	1.34867	1.91459	0.84867	Human	H1N1	2000	CY017385
[1751]	1.76401	1.76039	-0.0572982	Human	H1N1	1983	CY017425
[1752]	1.78857	1.7319	-0.106921	Human	H1N1	1983	CY017433
[1753]	1.76505	1.81042	-0.0965951	Human	H1N1	1983	CY017441
[1788]	1.34867	1.91459	0.84867	Human	H1N1	2000	CY017819
[1790]	1.34867	1.91459	0.84867	Human	H1N1	2000	CY017835
[1791]	1.76401	1.76039	-0.0572982	Human	H1N1	1983	CY017875
[1792]	1.76401	1.76039	-0.0572982	Human	H1N1	1983	CY017883
[1808]	1.37575	1.84162	0.796018	Human	H1N1	2000	CY018939
[1820]	1.76401	1.76039	-0.0572982	Human	H1N1	1983	CY019043
[1821]	1.76244	1.73403	0.0209613	Human	H1N1	1983	CY019051
[1822]	1.74734	1.78277	-0.10711	Human	H1N1	1983	CY019059
[1823]	1.77899	1.69286	-0.0226393	Human	H1N1	1983	CY019067
[1824]	1.76401	1.76039	-0.0572982	Human	H1N1	1983	CY019075
[1825]	1.74734	1.78277	-0.10711	Human	H1N1	1983	CY019083
[1826]	1.76401	1.76039	-0.0572982	Human	H1N1	1983	CY019091
[1827]	1.76401	1.76039	-0.0572982	Human	H1N1	1983	CY019099
[1828]	1.29279	2.02159	0.863066	Human	H1N1	1986	CY019107
[1829]	1.30194	1.88472	1.2196	Human	H1N1	1996	CY019115
[1830]	1.30194	1.88472	1.2196	Human	H1N1	1996	CY019123
[1831]	1.19324	1.74849	1.01353	Human	H1N1	1996	CY019131
[1832]	1.42197	1.68973	1.27469	Human	H1N1	1996	CY019139
[1840]	1.65282	2.37283	1.07307	Human	H1N1	2001	CY019211
[1841]	1.74333	1.76083	-0.102583	Human	H1N1	1983	CY019227
[1842]	1.76401	1.76039	-0.0572982	Human	H1N1	1983	CY019235
[1843]	1.76401	1.76039	-0.0572982	Human	H1N1	1983	CY019243
[1856]	1.69156	2.23023	0.892417	Human	H1N1	2003	CY019347
[1868]	-0.741634	-0.136457	0.660842	Human	H1N1	1979	CY019745
[1870]	1.56733	1.76651	-0.129426	Human	H1N1	1983	CY019761
[1871]	1.76401	1.76039	-0.0572982	Human	H1N1	1983	CY019769
[1872]	1.24954	2.06766	0.848243	Human	H1N1	1987	CY019777
[1873]	1.27759	1.93876	1.04398	Human	H1N1	1987	CY019785
[1874]	1.26965	1.79849	1.09726	Human	H1N1	1996	CY019793
[1875]	1.21599	1.66563	0.95606	Human	H1N1	1996	CY019801
[1876]	1.24504	1.79133	1.08828	Human	H1N1	1996	CY019809
[1884]	1.2824	1.70907	1.1248	Human	H1N1	1996	CY019873
[1885]	1.6245	2.32191	1.00877	Human	H1N1	2001	CY019881
[1886]	1.48211	2.23512	1.14937	Human	H1N1	2003	CY019889
[1891]	1.68759	2.30827	0.99306	Human	H1N1	2001	CY019929
[1894]	1.59762	1.45899	-0.479743	Human	H1N1	1948	CY019953
[1895]	1.59046	1.38674	-0.633807	Human	H1N1	1935	CY019961
[1896]	1.51364	1.61083	0.223314	Human	H1N1	1978	CY019969
[1897]	1.60369	1.49616	-0.368231	Human	H1N1	1949	CY019977
[1900]	1.41698	2.33659	1.18615	Human	H1N1	2005	CY020003
[1918]	1.67329	2.45049	0.942315	Human	H1N1	2001	CY020147
[1919]	1.53275	2.35519	0.798922	Human	H1N1	2001	CY020155
[1920]	1.38341	2.08366	1.27106	Human	H1N1	2005	CY020163
[1921]	1.64267	1.66227	-0.0710785	Human	H1N1	1978	CY020171
[1922]	1.6161	1.63219	0.1016	Human	H1N1	1978	CY020179
[1923]	1.63023	1.77547	0.083189	Human	H1N1	1980	CY020187
[1924]	1.7177	1.81089	-0.0885225	Human	H1N1	1983	CY020195
[1929]	1.76165	1.71596	0.0260118	Human	H1N1	1983	CY020243
[1930]	1.48211	2.23512	1.14937	Human	H1N1	2003	CY020251
[1931]	1.27532	1.7787	1.10966	Human	H1N1	1996	CY020259
[1932]	1.53798	2.1147	1.34553	Human	H1N1	2001	CY020267
[1933]	1.50431	2.2648	1.10389	Human	H1N1	2001	CY020275
[1934]	1.66285	2.31217	1.02666	Human	H1N1	2001	CY020283
[1935]	1.52722	1.34094	-0.976578	Human	H1N1	1943	CY020291
[1936]	1.58713	1.66646	0.102964	Human	H1N1	1978	CY020299
[1951]	1.64014	2.36904	1.06095	Human	H1N1	2001	CY020427
[1952]	1.67738	2.34433	1.02345	Human	H1N1	2001	CY020435
[1953]	1.73129	1.80403	-0.0602785	Human	H1N1	1983	CY020443
[1954]	1.64284	1.41304	-0.675792	Human	H1N1	1936	CY020451
[1955]	1.6007	1.71443	0.10285	Human	H1N1	1980	CY020459
[1956]	1.55129	1.31531	-0.862347	Human	H1N1	1943	CY020467
[1957]	1.54084	1.21431	-0.777515	Human	H1N1	1935	CY020475
[1958]	1.2896	1.98577	0.805643	Human	H1N1	1986	CY020483
[1959]	1.73932	1.92373	0.103109	Human	H1N1	1984	CY020491
[1961]	1.42945	2.17698	1.13281	Human	H1N1	2000	CY020515
[1967]	1.30049	1.8763	0.997431	Human	H1N1	1986	CY020571
[1968]	1.70406	1.56659	-0.107747	Human	H1N1	1977	CY020579
[1970]	1.22716	1.79183	1.29873	Human	H1N1	1996	CY021011
[1973]	1.60805	1.70721	-0.156412	Human	H1N1	1981	CY021035
[1974]	1.72989	1.74576	-0.0476618	Human	H1N1	1982	CY021043
[1975]	1.58005	1.77165	-0.623644	Human	H1N1	1954	CY021059
[1985]	1.43426	2.27656	1.22066	Human	H1N1	2000	CY021635
[1986]	1.65355	2.14257	1.27532	Human	H1N1	2000	CY021699
[1987]	1.59547	1.53171	-0.490412	Human	H1N1	1950	CY021707
[1988]	1.32263	1.35922	-0.378782	Human	H1N1	1945	CY021715
[1989]	-0.718165	-0.17852	0.656568	Human	H1N1	1978	CY021723
[1990]	1.76661	1.74612	0.0844458	Human	H1N1	1984	CY021731
[1991]	1.27283	2.02751	0.801994	Human	H1N1	1986	CY021739
[1993]	1.35317	1.87872	0.806167	Human	H1N1	2000	CY021755
[1994]	1.40796	2.05517	1.22144	Human	H1N1	2005	CY021763
[1999]	1.6161	1.63219	0.1016	Human	H1N1	1978	CY021803
[2002]	1.65791	1.63865	-0.370793	Human	H1N1	1951	CY021827
[2006]	1.66341	1.68919	-0.409048	Human	H1N1	1951	CY021907
[2007]	-0.749857	-0.103826	0.765054	Human	H1N1	1979	CY021915
[2013]	1.34586	0.878087	-0.0968593	Human	H1N1	1976	CY021963
[2015]	1.21811	1.9837	0.998767	Human	H1N1	1987	CY021979
[2019]	1.66982	1.68667	-0.402424	Human	H1N1	1951	CY022027
[2021]	1.66982	1.68667	-0.402424	Human	H1N1	1951	CY022099
[2022]	1.43347	2.1968	1.15603	Human	H1N1	2000	CY022155
[2023]	1.59647	2.32909	1.00995	Human	H1N1	2000	CY022163
[2024]	1.43347	2.1968	1.15603	Human	H1N1	2000	CY022171
[2025]	1.43347	2.1968	1.15603	Human	H1N1	2000	CY022179
[2032]	1.43347	2.1968	1.15603	Human	H1N1	2000	CY022491
[2033]	1.43347	2.1968	1.15603	Human	H1N1	2000	CY022499
[2035]	1.44736	2.21145	1.11798	Human	H1N1	2000	CY022515
[2038]	1.67738	2.34433	1.02345	Human	H1N1	2001	CY022539
[2039]	1.65282	2.37283	1.07307	Human	H1N1	2001	CY022547
[2044]	1.35332	2.05623	1.29095	Human	H1N1	2005	CY022587
[2052]	1.2537	0.539105	-0.734799	Human	H1N1	1918	DQ208310
[2056]	1.30787	1.76955	1.13518	Human	H1N1	1996	DQ415294
[2057]	1.48685	2.16081	0.925458	Human	H1N1	1997	DQ415295
[2058]	1.39975	1.9328	1.22457	Human	H1N1	1999	DQ415296
[2083]	1.43589	2.21158	1.15822	Human	H1N1	1999	DQ508855
[2085]	1.29625	1.99805	0.946912	Human	H1N1	1986	DQ508871
[2087]	1.33162	1.82409	0.921032	Human	H1N1	1991	DQ508887
[2088]	1.65184	1.67073	0.01345	Human	H1N1	1977	DQ508895
[2089]	1.39256	1.36016	-0.570762	Human	H1N1	1933	DQ508903
[2094]	0.548668	-0.0945129	0.588558	Human	H1N2	2004	EF101748
[2095]	0.126135	-0.169478	-0.163048	Human	H1N1	2005	EF101753
[2100]	1.58407	1.3616	-0.625769	Human	H1N1	1934	EF467819
[2108]	1.75835	1.55985	-0.45881	Human	H1N1	1934	J02151
[2109]	1.44487	1.32624	-0.626809	Human	H1N1	1933	J02178
[2112]	1.70795	1.61569	-0.187759	Human	H1N1	1956	M25932
[2113]	1.46978	0.461632	0.11691	Human	H1N1	1988	M25934
[2116]	-0.705749	-0.319725	0.818357	Human	H1N1	1979	M38376
[2125]	1.47472	1.36964	-0.307408	Human	H1N1	1947	X99037
[43]	-0.304318	-0.868268	0.747683	Human	H2N2	1957	AY210008
[44]	-0.295209	-0.990465	0.628566	Human	H2N2	1957	AY210009
[45]	-0.371603	-0.994564	0.63821	Human	H2N2	1958	AY210010
[46]	-0.297354	-0.947255	0.660265	Human	H2N2	1959	AY210011
[47]	-0.228371	-1.06103	0.723565	Human	H2N2	1960	AY210012
[48]	-0.217469	-0.728474	0.448718	Human	H2N2	1961	AY210013
[49]	-0.290829	-0.714848	0.557518	Human	H2N2	1962	AY210014
[50]	-0.270716	-0.73099	0.656743	Human	H2N2	1964	AY210015
[51]	-0.0212086	-0.929236	0.880067	Human	H2N2	1965	AY210016
[52]	-0.0073204	-0.689143	0.779542	Human	H2N2	1965	AY210017
[53]	0.0123311	-0.543494	0.561362	Human	H2N2	1965	AY210018
[54]	0.00220774	-0.515144	0.690005	Human	H2N2	1966	AY210019
[55]	0.0455377	-0.558735	0.771285	Human	H2N2	1966	AY210020
[56]	0.0185477	-0.620698	0.693244	Human	H2N2	1967	AY210021
[57]	0.097165	-0.594441	0.744225	Human	H2N2	1967	AY210022
[58]	0.145088	-0.498389	0.280164	Human	H2N2	1967	AY210023
[59]	-0.0854971	-0.713071	0.775823	Human	H2N2	1967	AY210024
[60]	-0.276739	-0.739069	1.05205	Human	H2N2	1968	AY210025
[1575]	-0.329473	-0.944013	0.690174	Human	H2N2	1957	CY014982
[1939]	-0.309265	-0.867057	0.79173	Human	H2N2	1958	CY020323
[1945]	-0.427969	-0.734172	0.656664	Human	H2N2	1958	CY020379
[1946]	-0.371603	-0.994564	0.63821	Human	H2N2	1957	CY020387
[1947]	-0.261553	-0.751386	0.950027	Human	H2N2	1967	CY020395
[1948]	-0.245831	-0.78694	1.00882	Human	H2N2	1967	CY020403
[1949]	-0.245831	-0.78694	1.00882	Human	H2N2	1967	CY020411
[1950]	-0.268775	-0.69075	1.08083	Human	H2N2	1968	CY020419
[1962]	-0.0854971	-0.713071	0.775823	Human	H2N2	1967	CY020523
[1965]	-0.259999	-0.911306	0.747957	Human	H2N2	1959	CY020547
[1966]	-0.288118	-0.738232	1.10381	Human	H2N2	1967	CY020555
[1971]	-0.427969	-0.734172	0.656664	Human	H2N2	1958	CY021019
[1972]	-0.288118	-0.738232	1.10381	Human	H2N2	1968	CY021027
[1977]	-0.332342	-0.919396	0.606483	Human	H2N2	1958	CY021075
[1998]	-0.332424	-0.973443	0.792045	Human	H2N2	1958	CY021795
[2000]	-0.390201	-0.798738	0.647405	Human	H2N2	1957	CY021811
[2001]	-0.359367	-0.889197	0.702523	Human	H2N2	1958	CY021819
[2010]	-0.355749	-0.796017	0.976011	Human	H2N2	1960	CY021939
[2017]	-0.274746	-0.791446	0.912268	Human	H2N2	1967	CY022003
[2018]	-0.321175	-0.915077	0.823362	Human	H2N2	1957	CY022019
[2046]	-0.329473	-0.944013	0.690174	Human	H2N2	2005	DQ009922
[2081]	-0.323856	-0.963433	0.821017	Human	H2N2	1957	DQ508839
[2086]	-0.108134	-0.742029	0.71278	Human	H2N2	1964	DQ508879
[2106]	-0.335365	-0.997459	0.670891	Human	H2N2	1957	EF633441
[2110]	-0.228371	-1.06103	0.723565	Human	H2N2	1960	M23972
[2111]	-0.338851	-0.931202	0.591294	Human	H2N2	1957	M25924
[2114]	-0.201505	-0.748722	0.861842	Human	H2N2	1968	M25935
[2118]	-0.389715	-0.922724	0.535016	Human	H2N2	1957	M81574
[2119]	-0.381721	-0.915535	0.479464	Human	H2N2	1957	M81580
[2120]	-0.380905	-0.906968	0.467636	Human	H2N2	1957	M81586
[4]	-0.927283	0.227935	0.0869772	Human	H3N2	1993	AF037418
[5]	-1.04852	0.421396	-0.563011	Human	H3N2	1995	AF037419
[6]	-1.06107	0.405729	-0.575445	Human	H3N2	1996	AF037420
[7]	-1.09539	0.337385	-0.478728	Human	H3N2	1996	AF037421
[8]	-1.08151	0.311012	-0.135463	Human	H3N2	1996	AF037422
[9]	-1.08749	0.377152	-0.187939	Human	H3N2	1997	AF037423
[24]	-1.0925	0.52147	0.0348409	Human	H3N2	1997	AF258822
[25]	-1.16028	0.44572	-0.096241	Human	H3N2	1997	AF258823
[31]	-0.689476	-0.349458	0.875606	Human	H3N2	1968	AF348172
[35]	-1.16758	0.300831	-0.745605	Human	H3N2	1997	AF483601
[36]	0.397846	-0.657135	-0.00283071	Human	H3N2	1999	AJ293921
[41]	-0.84163	-0.149629	0.537907	Human	H3N2	1972	AX350186
[61]	-0.687956	-0.343	0.836334	Human	H3N2	1968	AY210271
[62]	-0.673172	-0.33504	0.820132	Human	H3N2	1968	AY210272
[63]	-0.687956	-0.343	0.836334	Human	H3N2	1968	AY210273
[64]	-0.684102	-0.284896	0.637304	Human	H3N2	1969	AY210274
[65]	-0.636327	-0.304298	0.954978	Human	H3N2	1969	AY210275
[66]	-0.551008	-0.352209	1.0983	Human	H3N2	1969	AY210276
[67]	-0.708858	-0.356753	0.707878	Human	H3N2	1970	AY210277
[68]	-0.693271	-0.171938	0.669525	Human	H3N2	1970	AY210278
[69]	-0.678582	-0.0991094	0.813383	Human	H3N2	1971	AY210279
[70]	-0.718044	-0.258367	0.817491	Human	H3N2	1971	AY210280
[71]	-0.763181	-0.174752	0.683821	Human	H3N2	1971	AY210281
[72]	-0.714882	-0.167065	0.662912	Human	H3N2	1970	AY210282
[73]	-0.882651	-0.15924	0.783902	Human	H3N2	1972	AY210283
[74]	-0.784771	-0.0679879	0.423606	Human	H3N2	1972	AY210284
[85]	-1.1557	0.325566	-0.386914	Human	H3N2	2003	CY000007
[86]	-1.10657	0.375484	-0.351215	Human	H3N2	2003	CY000015
[87]	-1.11971	0.304767	-0.507575	Human	H3N2	2003	CY000023
[88]	-0.862592	0.43718	-0.653722	Human	H3N2	2003	CY000031
[89]	-1.14158	0.321532	-0.290884	Human	H3N2	2004	CY000039
[90]	-1.09569	0.316262	-0.536885	Human	H3N2	2003	CY000047
[91]	-1.08557	0.370203	-0.330005	Human	H3N2	2003	CY000055
[92]	-1.08557	0.370203	-0.330005	Human	H3N2	2003	CY000063
[93]	-1.15262	0.377433	-0.3353	Human	H3N2	2003	CY000071
[94]	-1.07721	0.339383	-0.325176	Human	H3N2	2003	CY000079
[95]	-1.11252	0.345535	-0.495155	Human	H3N2	2003	CY000087
[96]	-1.0933	0.415568	-0.26004	Human	H3N2	2003	CY000095
[97]	-1.12361	0.372244	-0.320108	Human	H3N2	2003	CY000103
[98]	-1.13879	0.411273	-0.235324	Human	H3N2	2003	CY000111
[99]	-1.046	0.374552	-0.0473413	Human	H3N2	2002	CY000119
[100]	-1.13667	0.345157	-0.327851	Human	H3N2	2003	CY000127
[101]	-1.15661	0.379115	-0.277066	Human	H3N2	2003	CY000135
[102]	-1.09675	0.353439	-0.241479	Human	H3N2	2003	CY000143
[103]	-1.14158	0.321532	-0.290884	Human	H3N2	2003	CY000151
[104]	-1.0933	0.415568	-0.26004	Human	H3N2	2003	CY000159
[105]	-1.13458	0.354061	-0.329255	Human	H3N2	2003	CY000167
[106]	-1.13525	0.325329	-0.289203	Human	H3N2	2003	CY000175
[107]	-1.11607	0.329548	-0.413349	Human	H3N2	2003	CY000183
[108]	-1.10381	0.209099	-0.195561	Human	H3N2	2001	CY000191
[109]	-1.15393	0.358984	-0.337943	Human	H3N2	2003	CY000199
[110]	-1.05198	0.258962	-0.340504	Human	H3N2	2001	CY000207
[111]	-1.12432	0.206327	-0.213109	Human	H3N2	2002	CY000215
[112]	-1.09968	0.341274	-0.35036	Human	H3N2	2002	CY000223
[113]	-1.06502	0.207301	-0.311888	Human	H3N2	2002	CY000231
[114]	-1.15565	0.288679	-0.248149	Human	H3N2	2002	CY000239
[115]	-1.07231	0.275893	-0.203919	Human	H3N2	2002	CY000247
[116]	-1.12361	0.372244	-0.320108	Human	H3N2	2003	CY000256
[117]	-1.03678	0.226469	-0.039625	Human	H3N2	2004	CY000263
[118]	-1.17766	0.326801	-0.329676	Human	H3N2	2003	CY000271
[119]	-1.11106	0.28213	-0.224049	Human	H3N2	2001	CY000279
[120]	-1.00282	0.240144	-0.341022	Human	H3N2	2002	CY000287
[121]	-1.01646	0.269364	-0.28819	Human	H3N2	2002	CY000295
[122]	-1.22865	0.368641	-0.505619	Human	H3N2	2002	CY000303
[123]	-1.04447	0.23088	-0.143857	Human	H3N2	2001	CY000311
[124]	-1.15565	0.288679	-0.248149	Human	H3N2	2002	CY000319
[125]	-1.04875	0.152864	-0.287992	Human	H3N2	2001	CY000327
[126]	-1.11535	0.244285	-0.201003	Human	H3N2	2002	CY000335
[127]	-1.10381	0.209099	-0.195561	Human	H3N2	2002	CY000343
[128]	-1.05226	0.292535	-0.130238	Human	H3N2	2003	CY000351
[129]	-1.13205	0.345085	-0.413555	Human	H3N2	2003	CY000359
[130]	-1.11607	0.329548	-0.413349	Human	H3N2	2003	CY000367
[131]	-1.04818	0.312692	-0.10663	Human	H3N2	2004	CY000375
[132]	-1.10354	0.324631	-0.400416	Human	H3N2	2003	CY000383
[133]	-1.06018	0.239769	-0.399985	Human	H3N2	2001	CY000391
[134]	-1.11879	0.334315	-0.334238	Human	H3N2	2002	CY000399
[135]	-1.06086	0.240916	0.0207111	Human	H3N2	2002	CY000407
[136]	-1.10688	0.308746	-0.0404981	Human	H3N2	2002	CY000415
[137]	-1.13306	0.240538	-0.0751531	Human	H3N2	2002	CY000423
[138]	-1.05325	0.203274	-0.125232	Human	H3N2	2002	CY000431
[139]	-1.12812	0.26884	-0.234529	Human	H3N2	2002	CY000439
[140]	-1.11545	0.162182	-0.164655	Human	H3N2	2002	CY000447
[142]	-0.894074	0.57418	-0.315885	Human	H3N2	1999	CY000463
[143]	-0.966568	0.47301	-0.323721	Human	H3N2	2000	CY000471
[144]	-1.09726	0.288291	-0.485054	Human	H3N2	2003	CY000479
[145]	-1.10306	0.355189	-0.346416	Human	H3N2	2001	CY000487
[146]	-1.15565	0.288679	-0.248149	Human	H3N2	2002	CY000495
[147]	-1.11545	0.162182	-0.164655	Human	H3N2	2002	CY000503
[148]	-1.11063	0.283007	-0.453191	Human	H3N2	2003	CY000511
[149]	-1.03118	0.287152	-0.334961	Human	H3N2	2003	CY000518
[150]	-1.17766	0.326801	-0.329676	Human	H3N2	2003	CY000527
[151]	-1.1377	0.180181	-0.171333	Human	H3N2	2002	CY000535
[152]	-0.983887	0.277024	-0.27249	Human	H3N2	2002	CY000543
[153]	-1.10381	0.209099	-0.195561	Human	H3N2	2002	CY000551
[154]	-1.07562	0.214093	-0.33945	Human	H3N2	2002	CY000559
[155]	-1.11174	0.302037	-0.416319	Human	H3N2	2004	CY000567
[156]	-1.11373	0.332697	-0.078421	Human	H3N2	2001	CY000575
[157]	-1.11545	0.162182	-0.164655	Human	H3N2	2001	CY000582
[158]	-1.11545	0.162182	-0.164655	Human	H3N2	2002	CY000591
[159]	-0.989891	0.553571	-0.364056	Human	H3N2	1999	CY000599
[160]	-0.997468	0.53758	-0.373166	Human	H3N2	1999	CY000607
[161]	-0.99407	0.67917	-0.428949	Human	H3N2	2000	CY000615
[162]	-0.910644	0.549054	-0.287663	Human	H3N2	1999	CY000623
[163]	-1.11545	0.162182	-0.164655	Human	H3N2	2002	CY000631
[164]	-0.985877	0.573398	-0.340834	Human	H3N2	1999	CY000639
[165]	-0.959737	0.503004	-0.381071	Human	H3N2	1999	CY000647
[166]	-1.00027	0.707884	-0.429429	Human	H3N2	1999	CY000655
[167]	-0.889992	0.594338	-0.292276	Human	H3N2	2000	CY000663
[168]	-0.985454	0.559268	-0.314494	Human	H3N2	2000	CY000671
[169]	-0.939851	0.578427	-0.336642	Human	H3N2	1999	CY000679
[170]	-0.889992	0.594338	-0.292276	Human	H3N2	1999	CY000687
[171]	-0.942364	0.474478	-0.348325	Human	H3N2	2000	CY000695
[172]	-0.912109	0.523095	-0.286377	Human	H3N2	2000	CY000703
[173]	-0.961264	0.621464	-0.342131	Human	H3N2	2000	CY000711
[174]	-0.872338	0.540539	-0.413635	Human	H3N2	2000	CY000719
[175]	-0.843308	0.513325	-0.313504	Human	H3N2	1999	CY000727
[176]	-0.984688	0.500173	-0.345417	Human	H3N2	1999	CY000735
[177]	-1.03145	0.55301	-0.429621	Human	H3N2	2000	CY000743
[178]	-0.967095	0.536838	-0.341182	Human	H3N2	1999	CY000751
[179]	-1.01809	0.189839	-0.343917	Human	H3N2	2003	CY000759
[180]	-1.11882	0.363664	-0.319152	Human	H3N2	2004	CY000767
[181]	-1.12709	0.310527	-0.399351	Human	H3N2	2003	CY000775
[182]	-1.05235	0.300769	-0.129769	Human	H3N2	2003	CY000783
[183]	-1.05853	0.294993	-0.136705	Human	H3N2	2003	CY000791
[184]	-0.979761	0.56436	-0.404202	Human	H3N2	1999	CY000807
[185]	-0.959737	0.503004	-0.381071	Human	H3N2	1999	CY000815
[186]	-1.00148	0.512961	-0.234606	Human	H3N2	2000	CY000823
[187]	-0.963036	0.567762	-0.381197	Human	H3N2	1999	CY000831
[188]	-0.895685	0.545513	-0.24756	Human	H3N2	2000	CY000839
[189]	-0.889992	0.594338	-0.292276	Human	H3N2	2000	CY000847
[190]	-0.928965	0.598518	-0.225302	Human	H3N2	2000	CY000855
[191]	-0.894074	0.57418	-0.315885	Human	H3N2	1999	CY000863
[192]	-1.09838	0.207696	-0.049123	Human	H3N2	2003	CY000871
[193]	-1.09538	0.485715	-0.336267	Human	H3N2	2003	CY000879
[194]	-1.12014	0.235882	-0.420107	Human	H3N2	2003	CY000887
[195]	-1.15451	0.361087	-0.315161	Human	H3N2	2004	CY000895
[196]	-1.12361	0.372244	-0.320108	Human	H3N2	2003	CY000907
[197]	-1.16205	0.335617	-0.480776	Human	H3N2	2003	CY000915
[198]	-1.15393	0.358984	-0.337943	Human	H3N2	2003	CY000923
[199]	-1.06032	0.238656	-0.000541674	Human	H3N2	2002	CY000931
[200]	-1.10381	0.209099	-0.195561	Human	H3N2	2002	CY000939
[201]	-1.11545	0.162182	-0.164655	Human	H3N2	2002	CY000947
[202]	-1.11281	0.282541	-0.452201	Human	H3N2	2003	CY000955
[203]	-1.11927	0.441579	-0.0652824	Human	H3N2	2003	CY000963
[204]	-1.08366	0.287934	-0.408524	Human	H3N2	2003	CY000971
[205]	-1.13592	0.383275	-0.317476	Human	H3N2	2003	CY000979
[206]	-0.910644	0.549054	-0.287663	Human	H3N2	2000	CY000987
[207]	-1.13501	0.463869	-0.0872066	Human	H3N2	1999	CY000995
[208]	-0.917428	0.421543	-0.270682	Human	H3N2	2000	CY001003
[209]	-0.974672	0.520847	-0.350293	Human	H3N2	1999	CY001011
[210]	-0.754925	0.481885	-0.608819	Human	H3N2	2003	CY001019
[211]	-1.11765	0.308739	-0.229362	Human	H3N2	2003	CY001027
[212]	-1.15451	0.361087	-0.315161	Human	H3N2	2004	CY001035
[213]	-1.06376	0.240645	-0.316083	Human	H3N2	2003	CY001043
[214]	-1.09721	0.323288	-0.299101	Human	H3N2	2003	CY001051
[215]	-1.1602	0.361442	-0.34441	Human	H3N2	2003	CY001059
[216]	-1.14428	0.34212	-0.355893	Human	H3N2	2003	CY001070
[217]	-1.11545	0.162182	-0.164655	Human	H3N2	2002	CY001078
[218]	-1.15565	0.288679	-0.248149	Human	H3N2	2002	CY001086
[219]	-1.11607	0.329548	-0.413349	Human	H3N2	2003	CY001094
[220]	-1.09056	0.299943	-0.464901	Human	H3N2	2003	CY001102
[221]	-1.10765	0.252892	-0.326507	Human	H3N2	2002	CY001110
[222]	-1.11607	0.329548	-0.413349	Human	H3N2	2003	CY001118
[223]	-1.13501	0.463869	-0.0872066	Human	H3N2	1999	CY001126
[224]	-1.03213	0.225653	-0.391942	Human	H3N2	2002	CY001134
[225]	-1.04457	0.600878	-0.105537	Human	H3N2	2000	CY001142
[226]	-1.1558	0.286246	-0.18091	Human	H3N2	2002	CY001150
[227]	-1.15565	0.288679	-0.248149	Human	H3N2	2002	CY001158
[228]	-1.03179	0.301303	-0.254154	Human	H3N2	2003	CY001166
[229]	-1.11366	0.218125	-0.0650208	Human	H3N2	2001	CY001174
[230]	-0.974672	0.520847	-0.350293	Human	H3N2	1999	CY001182
[231]	-1.08261	0.223654	-0.266874	Human	H3N2	2002	CY001190
[232]	-1.14695	0.397648	-0.301656	Human	H3N2	2003	CY001195
[233]	-1.08575	0.193001	-0.172686	Human	H3N2	2002	CY001203
[234]	-1.08566	0.315874	-0.305013	Human	H3N2	2003	CY001211
[235]	-1.12156	0.336428	-0.206387	Human	H3N2	2003	CY001219
[236]	-1.11389	0.330014	-0.414339	Human	H3N2	2003	CY001227
[237]	-1.15409	0.356551	-0.270706	Human	H3N2	2004	CY001235
[238]	-1.06107	0.151416	-0.111228	Human	H3N2	2002	CY001243
[239]	-0.948474	0.476877	-0.354634	Human	H3N2	2000	CY001251
[240]	-0.74838	0.472048	-0.59725	Human	H3N2	2003	CY001259
[241]	-1.16667	0.13461	-0.168891	Human	H3N2	2002	CY001267
[242]	-0.917428	0.421543	-0.270682	Human	H3N2	1999	CY001275
[243]	-0.923748	0.591451	-0.398723	Human	H3N2	2000	CY001283
[244]	-1.08196	0.401435	-0.206666	Human	H3N2	2003	CY001291
[245]	-1.14158	0.321532	-0.290884	Human	H3N2	2003	CY001299
[246]	-1.08443	0.172976	-0.00602047	Human	H3N2	2002	CY001307
[247]	-1.10381	0.209099	-0.195561	Human	H3N2	2002	CY001315
[248]	-1.03437	0.303331	-0.428463	Human	H3N2	2002	CY001323
[249]	-1.11835	0.218755	-0.230425	Human	H3N2	2002	CY001331
[250]	-1.07685	0.188967	0.00308986	Human	H3N2	2002	CY001339
[251]	-1.10082	0.368904	-0.311607	Human	H3N2	2003	CY001347
[252]	-0.997468	0.53758	-0.373166	Human	H3N2	1999	CY001355
[253]	-0.997468	0.53758	-0.373166	Human	H3N2	1999	CY001363
[254]	-0.997468	0.53758	-0.373166	Human	H3N2	2000	CY001371
[255]	-0.76757	0.440691	-0.54961	Human	H3N2	2003	CY001379
[256]	-1.06139	0.517334	-0.199931	Human	H3N2	1999	CY001387
[257]	-0.895685	0.545513	-0.24756	Human	H3N2	2000	CY001403
[258]	-1.07104	0.262064	-0.312521	Human	H3N2	2003	CY001411
[259]	-0.826035	0.286712	-0.0259075	Human	H3N2	1999	CY001419
[260]	-1.16557	0.312069	-0.307039	Human	H3N2	2003	CY001427
[261]	-1.04081	0.319743	-0.182038	Human	H3N2	2002	CY001435
[262]	-1.07802	0.215568	-0.0598928	Human	H3N2	2002	CY001443
[263]	-0.983641	0.537333	-0.34349	Human	H3N2	1999	CY001451
[264]	-0.902372	0.634596	-0.285144	Human	H3N2	1999	CY001459
[265]	-1.09538	0.485715	-0.336267	Human	H3N2	2003	CY001467
[266]	-0.719104	0.518882	-0.498759	Human	H3N2	2003	CY001475
[267]	-0.931931	0.205874	-0.259824	Human	H3N2	1998	CY001483
[268]	-1.05014	0.338077	-0.353233	Human	H3N2	1998	CY001491
[269]	-0.885172	0.415644	-0.374842	Human	H3N2	1998	CY001499
[270]	-0.975188	0.347912	-0.263182	Human	H3N2	1998	CY001510
[271]	-1.15661	0.379115	-0.277066	Human	H3N2	2003	CY001518
[272]	-1.0004	0.467638	-0.392777	Human	H3N2	2000	CY001526
[273]	-0.969521	0.480428	-0.27623	Human	H3N2	1999	CY001534
[274]	-0.813552	0.446759	-0.617039	Human	H3N2	2003	CY001542
[275]	-1.09896	0.311677	-0.323209	Human	H3N2	2003	CY001550
[276]	-1.07104	0.262064	-0.312521	Human	H3N2	2003	CY001558
[277]	-1.07104	0.262064	-0.312521	Human	H3N2	2003	CY001566
[278]	-0.959236	0.157866	-0.234174	Human	H3N2	1998	CY001574
[279]	-0.918776	0.193153	-0.2621	Human	H3N2	1999	CY001582
[280]	-1.11405	0.374582	-0.220981	Human	H3N2	1998	CY001590
[281]	-0.933529	0.26888	-0.295626	Human	H3N2	1999	CY001598
[282]	-0.931931	0.205874	-0.259824	Human	H3N2	1999	CY001606
[283]	-0.833052	0.125172	-0.198339	Human	H3N2	1999	CY001614
[284]	-0.969787	0.501893	-0.303692	Human	H3N2	1999	CY001622
[285]	-1.10309	0.298873	-0.374037	Human	H3N2	2003	CY001630
[286]	-1.08148	0.3533	-0.201976	Human	H3N2	2003	CY001638
[287]	-0.862592	0.43718	-0.653722	Human	H3N2	2003	CY001646
[288]	-1.12361	0.372244	-0.320108	Human	H3N2	2003	CY001654
[289]	-0.994987	0.336003	-0.296467	Human	H3N2	1999	CY001662
[290]	-0.981764	0.206018	-0.162362	Human	H3N2	1999	CY001670
[291]	-0.885172	0.415644	-0.374842	Human	H3N2	1998	CY001678
[293]	-1.09059	0.329561	-0.326574	Human	H3N2	1999	CY001694
[294]	-0.931931	0.205874	-0.259824	Human	H3N2	1999	CY001702
[295]	-1.05226	0.337622	-0.352267	Human	H3N2	1999	CY001710
[296]	-1.14158	0.321532	-0.290884	Human	H3N2	2003	CY001718
[297]	-1.12776	0.293294	-0.342319	Human	H3N2	2001	CY001726
[298]	-1.11764	0.290564	-0.321138	Human	H3N2	2002	CY001734
[299]	-1.09119	0.197284	-0.19765	Human	H3N2	2002	CY001742
[300]	-1.0184	0.377315	-0.315177	Human	H3N2	1999	CY001750
[301]	-0.931931	0.205874	-0.259824	Human	H3N2	1999	CY001758
[302]	-0.918776	0.193153	-0.2621	Human	H3N2	1999	CY001766
[303]	-0.981375	0.200051	-0.176313	Human	H3N2	1999	CY001774
[304]	-1.05014	0.338077	-0.353233	Human	H3N2	1999	CY001782
[305]	-0.801207	0.411472	-0.210295	Human	H3N2	1998	CY001790
[306]	-0.931931	0.205874	-0.259824	Human	H3N2	1999	CY001798
[307]	-1.05014	0.338077	-0.353233	Human	H3N2	1998	CY001806
[308]	-1.06443	0.422008	-0.359071	Human	H3N2	1999	CY001814
[309]	-0.959236	0.157866	-0.234174	Human	H3N2	1998	CY001822
[310]	-0.901409	0.249151	-0.19969	Human	H3N2	1999	CY001830
[311]	-0.928532	0.394819	-0.282208	Human	H3N2	1999	CY001838
[312]	-1.09059	0.329561	-0.326574	Human	H3N2	1999	CY001846
[313]	-1.05014	0.338077	-0.353233	Human	H3N2	1999	CY001854
[314]	-0.918776	0.193153	-0.2621	Human	H3N2	1999	CY001862
[315]	-0.899865	0.211584	-0.228557	Human	H3N2	1999	CY001870
[316]	-0.93152	0.207154	-0.323744	Human	H3N2	1999	CY001878
[317]	-1.05014	0.338077	-0.353233	Human	H3N2	1999	CY001886
[318]	-1.03632	0.385458	-0.385128	Human	H3N2	1999	CY001894
[319]	-0.986861	0.341267	-0.437219	Human	H3N2	1999	CY001902
[320]	-0.954792	0.438768	-0.360338	Human	H3N2	1999	CY001910
[321]	-1.00863	0.412415	-0.301795	Human	H3N2	1999	CY001918
[322]	-0.994987	0.336003	-0.296467	Human	H3N2	1999	CY001926
[323]	-0.939274	0.189626	-0.216817	Human	H3N2	1999	CY001934
[324]	-1.10228	0.377473	-0.207193	Human	H3N2	1999	CY001942
[325]	-1.13431	0.256508	-0.203236	Human	H3N2	2002	CY001950
[327]	-1.10228	0.377473	-0.207193	Human	H3N2	1999	CY001966
[328]	-0.743537	0.374358	-0.0959627	Human	H3N2	1999	CY001974
[329]	-0.885172	0.415644	-0.374842	Human	H3N2	1999	CY001982
[330]	-1.03519	0.319637	-0.353611	Human	H3N2	1999	CY001990
[331]	-1.11405	0.374582	-0.220981	Human	H3N2	1999	CY001998
[332]	-0.846868	0.633874	-0.48624	Human	H3N2	2005	CY002006
[333]	-0.787412	0.647987	-0.480171	Human	H3N2	2005	CY002014
[334]	-0.830993	0.554963	-0.490367	Human	H3N2	2005	CY002022
[335]	-0.76429	0.612737	-0.637763	Human	H3N2	2004	CY002030
[336]	-0.919073	0.488291	-0.420809	Human	H3N2	2005	CY002038
[337]	-0.855329	0.521746	-0.356274	Human	H3N2	2004	CY002046
[338]	-0.872003	0.490212	-0.49611	Human	H3N2	2004	CY002054
[339]	-0.723199	0.574538	-0.702684	Human	H3N2	2005	CY002062
[340]	-0.93396	0.629059	-0.575339	Human	H3N2	2004	CY002070
[341]	-0.833166	0.457837	-0.520577	Human	H3N2	2005	CY002078
[342]	-0.842085	0.652481	-0.472829	Human	H3N2	2004	CY002086
[343]	-1.13841	0.12668	0.41125	Human	H3N2	1986	CY002094
[344]	-0.869537	-0.10698	0.548375	Human	H3N2	1972	CY002102
[345]	-1.12661	0.371868	-0.281218	Human	H3N2	2003	CY002110
[346]	-0.956664	0.290847	-0.486495	Human	H3N2	1999	CY002118
[347]	-0.931931	0.205874	-0.259824	Human	H3N2	1998	CY002126
[348]	-1.04589	0.280294	-0.450574	Human	H3N2	2002	CY002134
[349]	-0.991798	0.329984	-0.252274	Human	H3N2	1999	CY002142
[350]	-0.924354	0.221864	-0.250714	Human	H3N2	1999	CY002150
[352]	-0.831968	0.447895	-0.00789482	Human	H3N2	1999	CY002166
[353]	-0.9531	0.248926	-0.423799	Human	H3N2	1999	CY002174
[354]	-0.801243	0.600328	-0.448017	Human	H3N2	2004	CY002182
[355]	-0.725316	0.535626	-0.275338	Human	H3N2	2005	CY002190
[356]	-0.775569	0.483309	-0.468535	Human	H3N2	2004	CY002198
[357]	-0.829465	0.534417	-0.463559	Human	H3N2	2005	CY002206
[358]	-0.802549	0.682832	-0.506706	Human	H3N2	2004	CY002214
[359]	-0.815662	0.640636	-0.534862	Human	H3N2	2004	CY002222
[360]	-0.839649	0.519539	-0.449455	Human	H3N2	2004	CY002230
[361]	-0.807506	0.602787	-0.454484	Human	H3N2	2004	CY002238
[362]	-0.840241	0.52015	-0.502525	Human	H3N2	2005	CY002246
[363]	-0.807506	0.602787	-0.454484	Human	H3N2	2004	CY002254
[364]	-0.76429	0.612737	-0.637763	Human	H3N2	2004	CY002262
[365]	-0.813087	0.620854	-0.613965	Human	H3N2	2005	CY002270
[366]	-0.908919	0.301905	-0.645012	Human	H3N2	1995	CY002278
[367]	-0.828353	0.487348	-0.434192	Human	H3N2	2004	CY002286
[368]	-0.842085	0.652481	-0.472829	Human	H3N2	2004	CY002294
[369]	-1.05014	0.338077	-0.353233	Human	H3N2	1999	CY002302
[370]	-0.866496	0.163278	-0.186089	Human	H3N2	1999	CY002310
[371]	-0.974672	0.520847	-0.350293	Human	H3N2	1999	CY002318
[372]	-1.11545	0.162182	-0.164655	Human	H3N2	2001	CY002334
[373]	-1.11256	0.345188	-0.165365	Human	H3N2	1999	CY002342
[374]	-1.14158	0.321532	-0.290884	Human	H3N2	2003	CY002350
[377]	-1.05014	0.338077	-0.353233	Human	H3N2	1999	CY002374
[378]	-0.931931	0.205874	-0.259824	Human	H3N2	1998	CY002382
[379]	-1.11405	0.374582	-0.220981	Human	H3N2	1998	CY002390
[382]	-0.795666	0.60383	-0.472087	Human	H3N2	2004	CY002414
[383]	-0.906086	0.483106	-0.38044	Human	H3N2	2004	CY002422
[384]	-0.832459	0.536573	-0.493169	Human	H3N2	2004	CY002430
[385]	-0.793666	0.616319	-0.438907	Human	H3N2	2004	CY002438
[386]	-0.786699	0.610914	-0.571383	Human	H3N2	2004	CY002446
[387]	-0.795187	0.613125	-0.417851	Human	H3N2	2005	CY002454
[388]	-0.988928	0.642625	-0.586926	Human	H3N2	2005	CY002462
[389]	-0.756722	0.632078	-0.683906	Human	H3N2	2005	CY002470
[390]	-0.802791	0.463576	-0.509361	Human	H3N2	2004	CY002478
[391]	-0.777	0.577176	-0.402533	Human	H3N2	2005	CY002486
[392]	-0.832459	0.536573	-0.493169	Human	H3N2	2005	CY002494
[393]	-0.625311	-0.098734	0.791641	Human	H3N2	1971	CY002502
[394]	-0.800086	0.622213	-0.492583	Human	H3N2	2004	CY002510
[395]	-0.822272	0.624064	-0.428708	Human	H3N2	1999	CY002518
[396]	-0.782949	0.401081	-0.541438	Human	H3N2	2003	CY002526
[399]	-1.0132	0.387524	-0.395681	Human	H3N2	1998	CY002550
[400]	-0.931931	0.205874	-0.259824	Human	H3N2	1999	CY002558
[401]	-1.01962	0.381357	-0.2931	Human	H3N2	1999	CY002566
[403]	-0.780657	0.408304	-0.206209	Human	H3N2	1999	CY002582
[404]	-0.754267	0.563728	-0.610775	Human	H3N2	2004	CY002590
[405]	-0.882652	0.530438	-0.344646	Human	H3N2	2004	CY002598
[406]	-0.869645	0.529713	-0.547108	Human	H3N2	2004	CY002606
[407]	-0.832459	0.536573	-0.493169	Human	H3N2	2004	CY002614
[420]	-0.810278	0.604454	-0.522502	Human	H3N2	2004	CY002718
[421]	-0.781297	0.576772	-0.532725	Human	H3N2	2005	CY002726
[422]	-0.801072	0.602805	-0.51677	Human	H3N2	2004	CY002734
[423]	-0.754444	0.63383	-0.576979	Human	H3N2	2005	CY002742
[424]	-0.886945	-0.219463	0.684929	Human	H3N2	1972	CY002750
[425]	-1.04532	-0.0158222	0.565976	Human	H3N2	1986	CY002758
[426]	-0.832459	0.536573	-0.493169	Human	H3N2	2004	CY002766
[427]	-0.824322	0.559361	-0.511813	Human	H3N2	2004	CY002774
[428]	-0.802549	0.682832	-0.506706	Human	H3N2	2005	CY002782
[429]	-0.801072	0.602805	-0.51677	Human	H3N2	2004	CY002790
[432]	-1.11252	0.202608	-0.211316	Human	H3N2	2001	CY002822
[433]	-0.79385	0.530585	-0.700738	Human	H3N2	2004	CY002912
[434]	-0.87098	0.580704	-0.512869	Human	H3N2	2004	CY002920
[435]	-0.849492	0.575801	-0.409881	Human	H3N2	2004	CY002928
[436]	-0.849492	0.575801	-0.409881	Human	H3N2	2004	CY002936
[437]	-0.849492	0.575801	-0.409881	Human	H3N2	2004	CY002944
[438]	-0.863432	0.588877	-0.473477	Human	H3N2	2004	CY002952
[439]	-0.84615	0.48492	-0.430786	Human	H3N2	2004	CY002960
[440]	-0.881467	0.53779	-0.443965	Human	H3N2	2004	CY002968
[441]	-0.85651	0.514504	-0.531703	Human	H3N2	2004	CY002975
[442]	-0.847956	0.570442	-0.50495	Human	H3N2	2004	CY002982
[449]	-0.853979	0.507985	-0.572467	Human	H3N2	2004	CY003038
[450]	-0.837585	0.616604	-0.515333	Human	H3N2	2004	CY003046
[451]	-0.83525	0.533981	-0.461683	Human	H3N2	2005	CY003054
[452]	-0.773191	0.52479	-0.731316	Human	H3N2	2005	CY003062
[453]	-1.06911	0.297503	0.111091	Human	H3N2	1990	CY003070
[454]	-0.883216	0.532299	-0.321692	Human	H3N2	2004	CY003078
[455]	-1.04981	0.296191	-0.210676	Human	H3N2	2001	CY003086
[456]	-1.08443	0.172976	-0.00602047	Human	H3N2	2001	CY003094
[457]	-1.111	0.192272	-0.234607	Human	H3N2	2002	CY003102
[458]	-1.11362	0.321674	-0.172204	Human	H3N2	2002	CY003110
[459]	-1.13588	0.203389	-0.22683	Human	H3N2	2002	CY003118
[460]	-1.04571	0.336323	-0.576918	Human	H3N2	2002	CY003128
[461]	-1.08851	0.189932	-0.196062	Human	H3N2	2002	CY003134
[462]	-1.04369	0.170913	-0.165638	Human	H3N2	2002	CY003142
[463]	-1.10381	0.209099	-0.195561	Human	H3N2	2002	CY003150
[464]	-1.10381	0.209099	-0.195561	Human	H3N2	2002	CY003158
[465]	-1.08443	0.172976	-0.00602047	Human	H3N2	2002	CY003166
[466]	-1.13039	0.298498	-0.366569	Human	H3N2	2002	CY003174
[467]	-1.09926	0.326402	-0.653455	Human	H3N2	2002	CY003182
[468]	-1.12637	0.318325	-0.343348	Human	H3N2	2002	CY003190
[469]	-1.10755	0.211613	-0.207572	Human	H3N2	2002	CY003198
[470]	-1.07085	0.20673	-0.304752	Human	H3N2	2002	CY003206
[471]	-1.09964	0.27345	-0.347879	Human	H3N2	2002	CY003214
[472]	-0.966176	0.492586	-0.357343	Human	H3N2	1999	CY003222
[473]	-0.974672	0.520847	-0.350293	Human	H3N2	1999	CY003230
[474]	-0.974932	0.502496	-0.352987	Human	H3N2	1999	CY003238
[475]	-0.887811	0.571721	-0.309418	Human	H3N2	2000	CY003246
[476]	-0.985832	0.584495	-0.40407	Human	H3N2	2000	CY003254
[477]	-0.976128	0.494614	-0.349204	Human	H3N2	2000	CY003262
[478]	-0.894074	0.57418	-0.315885	Human	H3N2	2000	CY003270
[479]	-0.997468	0.53758	-0.373166	Human	H3N2	2000	CY003278
[480]	-0.980349	0.509014	-0.381053	Human	H3N2	2000	CY003286
[487]	-0.857337	0.585941	-0.556909	Human	H3N2	2004	CY003342
[488]	-0.848561	0.559141	-0.59927	Human	H3N2	2005	CY003350
[489]	-1.17403	0.077272	0.336549	Human	H3N2	1988	CY003358
[495]	-0.796229	0.532172	-0.491841	Human	H3N2	2004	CY003414
[496]	-0.801243	0.600328	-0.448017	Human	H3N2	2004	CY003422
[497]	-1.12087	0.249035	-0.259294	Human	H3N2	2002	CY003430
[498]	-0.90571	0.527264	-0.284981	Human	H3N2	1999	CY003438
[499]	-0.943069	0.634884	-0.334417	Human	H3N2	1999	CY003446
[500]	-0.967095	0.536838	-0.341182	Human	H3N2	2000	CY003454
[501]	-0.989891	0.553571	-0.364056	Human	H3N2	2000	CY003462
[505]	-0.828102	-0.217027	0.610789	Human	H3N2	1980	CY003494
[506]	-0.67504	-0.230217	0.876892	Human	H3N2	1974	CY003502
[507]	-1.18828	0.00722588	0.578313	Human	H3N2	1985	CY003510
[508]	-1.18388	0.24493	0.276606	Human	H3N2	1988	CY003518
[509]	-1.13773	0.0983375	0.37066	Human	H3N2	1985	CY003526
[510]	-0.802731	-0.122842	0.337053	Human	H3N2	1973	CY003534
[511]	-1.11572	-0.0836935	0.562234	Human	H3N2	1985	CY003542
[512]	-1.11724	0.0662458	0.345395	Human	H3N2	1987	CY003550
[513]	-0.602844	-0.53622	0.792305	Human	H3N2	1972	CY003558
[514]	-0.765181	0.418926	-0.203926	Human	H3N2	1998	CY003566
[515]	-1.08585	0.397496	-0.42299	Human	H3N2	1999	CY003574
[516]	-1.05014	0.338077	-0.353233	Human	H3N2	1999	CY003582
[517]	-0.925821	0.203475	-0.253515	Human	H3N2	1999	CY003590
[518]	-0.938194	0.208332	-0.266291	Human	H3N2	1999	CY003598
[519]	-1.0653	0.372973	-0.3208	Human	H3N2	1999	CY003606
[520]	-0.943273	0.428131	-0.349781	Human	H3N2	1999	CY003614
[521]	-1.0653	0.372973	-0.3208	Human	H3N2	1999	CY003622
[522]	-0.941793	0.399273	-0.444132	Human	H3N2	1999	CY003630
[523]	-0.909134	0.189141	-0.236951	Human	H3N2	1999	CY003638
[524]	-0.810278	0.604454	-0.522502	Human	H3N2	2005	CY003646
[525]	-0.81806	0.58803	-0.531859	Human	H3N2	2005	CY003654
[526]	-0.868069	0.664251	-0.503246	Human	H3N2	2004	CY003662
[527]	-0.852293	0.712775	-0.514901	Human	H3N2	2004	CY003670
[529]	-0.739736	0.425583	-0.52958	Human	H3N2	2003	CY003686
[533]	-1.16416	0.299034	-0.0418087	Human	H3N2	1992	CY003718
[534]	-1.03241	0.067967	0.438116	Human	H3N2	1983	CY003726
[535]	-0.751023	0.0232886	0.824955	Human	H3N2	1975	CY003734
[536]	-1.0205	0.115984	0.406485	Human	H3N2	1983	CY003742
[537]	-1.15779	-0.0165787	0.622828	Human	H3N2	1984	CY003750
[538]	-1.1437	0.325223	-0.185913	Human	H3N2	1994	CY003758
[541]	-1.09926	0.206338	-0.364793	Human	H3N2	2002	CY003783
[542]	-1.01914	0.514042	-0.381948	Human	H3N2	1999	CY003791
[543]	-1.13501	0.463869	-0.0872066	Human	H3N2	1999	CY003799
[544]	-0.889891	0.312362	-0.22623	Human	H3N2	1999	CY003807
[545]	-0.864328	0.694686	-0.531433	Human	H3N2	2000	CY003815
[546]	-0.974672	0.520847	-0.350293	Human	H3N2	2000	CY003823
[547]	-0.892403	0.593001	-0.312838	Human	H3N2	2000	CY003831
[549]	-0.864149	0.106861	0.733517	Human	H3N2	1975	CY006050
[550]	-0.843545	-0.186865	0.746095	Human	H3N2	1982	CY006058
[551]	-0.973769	0.373072	-0.264428	Human	H3N2	1999	CY006066
[552]	-1.12272	0.406364	-0.109788	Human	H3N2	1999	CY006074
[553]	-0.838318	0.649077	-0.486694	Human	H3N2	2005	CY006082
[554]	-0.858548	0.423596	-0.462265	Human	H3N2	2005	CY006090
[555]	-0.813979	0.535295	-0.550941	Human	H3N2	2004	CY006098
[556]	-0.814905	-0.256429	0.526691	Human	H3N2	1980	CY006105
[558]	-0.854923	0.523306	-0.419998	Human	H3N2	2004	CY006121
[559]	-0.844096	0.489657	-0.462263	Human	H3N2	2005	CY006129
[560]	-0.777698	0.650669	-0.490235	Human	H3N2	2005	CY006137
[561]	-0.800468	0.598247	-0.430235	Human	H3N2	2005	CY006145
[562]	-0.987847	0.584639	-0.556613	Human	H3N2	2005	CY006153
[563]	-0.830875	0.512648	-0.448417	Human	H3N2	2005	CY006161
[564]	-0.931931	0.205874	-0.259824	Human	H3N2	1999	CY006169
[566]	-0.868069	0.664251	-0.503246	Human	H3N2	2004	CY006185
[569]	-0.758858	-0.390601	0.615148	Human	H3N2	1980	CY006209
[570]	-0.777048	-0.317635	1.00449	Human	H3N2	1968	CY006217
[571]	-0.6359	-0.135685	0.915076	Human	H3N2	1971	CY006225
[572]	-1.02278	0.504625	-0.255584	Human	H3N2	1997	CY006233
[573]	-1.05728	0.433981	-0.338428	Human	H3N2	1997	CY006241
[574]	-1.02278	0.504625	-0.255584	Human	H3N2	1997	CY006249
[575]	-1.0545	0.473518	-0.138125	Human	H3N2	1998	CY006257
[576]	-0.991424	0.53725	-0.0996804	Human	H3N2	1997	CY006265
[577]	-1.00879	0.531868	-0.245107	Human	H3N2	1997	CY006273
[578]	-1.02278	0.504625	-0.255584	Human	H3N2	1997	CY006281
[579]	-0.934908	0.42008	-0.0793536	Human	H3N2	1998	CY006289
[580]	-0.911172	0.62007	-0.740803	Human	H3N2	2005	CY006297
[581]	-0.700149	-0.182304	0.737877	Human	H3N2	1969	CY006305
[582]	-0.70259	-0.416576	0.636096	Human	H3N2	1972	CY006313
[583]	-1.05463	0.0208939	0.546813	Human	H3N2	1983	CY006321
[584]	-1.11937	-0.0880292	0.74554	Human	H3N2	1984	CY006329
[585]	-1.1437	0.325223	-0.185913	Human	H3N2	1994	CY006337
[586]	-1.08555	0.306864	-0.30282	Human	H3N2	1994	CY006345
[587]	-1.1437	0.325223	-0.185913	Human	H3N2	1993	CY006353
[590]	-0.785228	0.683387	-0.657728	Human	H3N2	2004	CY006377
[591]	-0.868069	0.664251	-0.503246	Human	H3N2	2004	CY006385
[598]	-0.823093	0.529071	-0.439061	Human	H3N2	2004	CY006441
[599]	-1.10421	0.418512	-0.114268	Human	H3N2	1997	CY006449
[600]	-1.01378	0.49788	-0.140858	Human	H3N2	1997	CY006457
[601]	-1.02278	0.504625	-0.255584	Human	H3N2	1998	CY006465
[602]	-1.00734	0.511889	-0.224619	Human	H3N2	1997	CY006473
[603]	-1.0512	0.160957	0.0496582	Human	H3N2	1998	CY006481
[604]	-1.0197	0.556491	-0.203971	Human	H3N2	1998	CY006489
[605]	-1.08045	0.425598	-0.431332	Human	H3N2	1998	CY006497
[606]	-1.00815	0.481729	-0.23829	Human	H3N2	1998	CY006505
[607]	-0.985507	0.538516	-0.272551	Human	H3N2	1997	CY006513
[608]	-1.0152	0.520615	-0.246474	Human	H3N2	1998	CY006521
[609]	-1.02234	0.504286	-0.243671	Human	H3N2	1997	CY006529
[610]	-1.13229	0.599663	-0.147865	Human	H3N2	1998	CY006537
[611]	-1.08845	0.475904	-0.186538	Human	H3N2	1998	CY006545
[612]	-1.02455	0.515974	-0.0791341	Human	H3N2	1998	CY006553
[613]	-1.10338	0.493747	-0.155759	Human	H3N2	1998	CY006561
[614]	-1.04247	0.469836	-0.119109	Human	H3N2	1998	CY006569
[615]	-0.979857	0.469258	-0.222458	Human	H3N2	1998	CY006577
[616]	-0.841282	0.332999	-0.0232005	Human	H3N2	1998	CY006585
[617]	-1.02219	0.198506	0.156485	Human	H3N2	1998	CY006593
[618]	-1.02278	0.504625	-0.255584	Human	H3N2	1998	CY006601
[619]	-1.0197	0.556491	-0.203971	Human	H3N2	1998	CY006609
[620]	-1.06278	0.448691	-0.304228	Human	H3N2	1997	CY006617
[621]	-1.09343	0.521591	-0.290102	Human	H3N2	1998	CY006625
[622]	-1.01071	0.493736	-0.257679	Human	H3N2	1997	CY006633
[623]	-1.19863	0.576363	-0.328055	Human	H3N2	1998	CY006641
[624]	-1.1323	0.499951	-0.118494	Human	H3N2	2000	CY006665
[627]	-0.705932	-0.0902662	0.763163	Human	H3N2	1971	CY006689
[628]	-0.877347	-0.0123678	0.467646	Human	H3N2	1978	CY006697
[629]	-0.877347	-0.0123678	0.467646	Human	H3N2	1978	CY006705
[630]	-0.878743	-0.0371277	0.468873	Human	H3N2	1978	CY006713
[631]	-0.783893	-0.182861	0.696519	Human	H3N2	1974	CY006721
[632]	-0.748084	0.0253072	0.449942	Human	H3N2	1976	CY006729
[633]	-0.737467	0.100298	0.304019	Human	H3N2	1977	CY006737
[634]	-0.737467	0.100298	0.304019	Human	H3N2	1977	CY006745
[636]	-0.866339	-0.213133	0.662997	Human	H3N2	1982	CY006761
[637]	-0.691079	-0.349112	0.623159	Human	H3N2	1977	CY006769
[638]	-0.980462	0.472196	-0.101516	Human	H3N2	1998	CY006777
[640]	-1.05247	0.425353	-0.294443	Human	H3N2	1998	CY006793
[641]	-1.00133	0.426911	-0.219278	Human	H3N2	1998	CY006801
[642]	-1.08845	0.475904	-0.186538	Human	H3N2	1998	CY006809
[643]	-0.896634	-0.168298	0.654562	Human	H3N2	1973	CY006817
[644]	-0.761426	-0.167832	0.620052	Human	H3N2	1974	CY006825
[645]	-0.778261	-0.168756	0.596228	Human	H3N2	1974	CY006833
[646]	-0.748084	0.0253072	0.449942	Human	H3N2	1976	CY006841
[647]	-0.743577	0.102697	0.29771	Human	H3N2	1977	CY006849
[648]	-0.847969	-0.174998	0.641749	Human	H3N2	1983	CY006857
[649]	-0.738113	0.347647	-0.492571	Human	H3N2	2003	CY006865
[652]	-0.722573	-0.00429808	0.39839	Human	H3N2	1976	CY006889
[653]	-1.01784	-0.133794	0.789953	Human	H3N2	1980	CY006897
[654]	-1.05747	0.50853	-0.24745	Human	H3N2	1999	CY006905
[655]	-0.760613	-0.0716816	0.417003	Human	H3N2	1974	CY006913
[657]	-1.1067	0.345975	-0.307062	Human	H3N2	2003	CY006929
[658]	-1.10044	0.343516	-0.300595	Human	H3N2	2003	CY006937
[659]	-1.10102	0.34562	-0.277812	Human	H3N2	2003	CY006945
[660]	-1.10044	0.343516	-0.300595	Human	H3N2	2003	CY006953
[661]	-1.10044	0.343516	-0.300595	Human	H3N2	2003	CY006961
[662]	-1.10044	0.343516	-0.300595	Human	H3N2	2003	CY006969
[663]	-1.10802	0.327526	-0.309706	Human	H3N2	2003	CY006977
[664]	-1.10044	0.343516	-0.300595	Human	H3N2	2003	CY006985
[665]	-1.10044	0.343516	-0.300595	Human	H3N2	2003	CY006993
[666]	-1.07764	0.326783	-0.277721	Human	H3N2	2003	CY007001
[667]	-1.08123	0.406424	-0.32239	Human	H3N2	2003	CY007009
[668]	-1.10044	0.343516	-0.300595	Human	H3N2	2003	CY007017
[669]	-1.10907	0.341772	-0.28542	Human	H3N2	2003	CY007025
[670]	-1.09716	0.350431	-0.296656	Human	H3N2	2003	CY007033
[671]	-1.10044	0.343516	-0.300595	Human	H3N2	2003	CY007041
[672]	-1.10044	0.343516	-0.300595	Human	H3N2	2003	CY007049
[673]	-1.10044	0.343516	-0.300595	Human	H3N2	2003	CY007057
[674]	-1.08663	0.390899	-0.33249	Human	H3N2	2003	CY007065
[675]	-1.10044	0.343516	-0.300595	Human	H3N2	2003	CY007073
[676]	-1.10044	0.343516	-0.300595	Human	H3N2	2003	CY007081
[677]	-1.08275	0.340318	-0.241487	Human	H3N2	2003	CY007089
[678]	-1.0888	0.390433	-0.3315	Human	H3N2	2003	CY007097
[679]	-1.11782	0.339767	-0.269576	Human	H3N2	2003	CY007105
[680]	-1.09418	0.341058	-0.294128	Human	H3N2	2003	CY007113
[681]	-1.07493	0.31391	-0.35215	Human	H3N2	2003	CY007121
[682]	-1.10059	0.341084	-0.233355	Human	H3N2	2003	CY007129
[683]	-1.09758	0.319256	-0.259502	Human	H3N2	2003	CY007137
[684]	-1.10044	0.343516	-0.300595	Human	H3N2	2003	CY007145
[685]	-1.10044	0.343516	-0.300595	Human	H3N2	2003	CY007153
[686]	-1.07398	0.346336	-0.250509	Human	H3N2	2003	CY007161
[687]	-1.1055	0.383004	-0.236922	Human	H3N2	2003	CY007169
[688]	-1.03568	0.299872	-0.271489	Human	H3N2	2003	CY007177
[689]	-1.10044	0.343516	-0.300595	Human	H3N2	2003	CY007185
[690]	-1.07493	0.31391	-0.35215	Human	H3N2	2003	CY007193
[691]	-1.11495	0.31558	-0.333	Human	H3N2	2003	CY007201
[692]	-1.12717	0.388392	-0.296065	Human	H3N2	2003	CY007209
[693]	-1.10044	0.343516	-0.300595	Human	H3N2	2003	CY007217
[694]	-1.10044	0.343516	-0.300595	Human	H3N2	2003	CY007225
[695]	-1.02771	0.393158	-0.414497	Human	H3N2	2003	CY007233
[696]	-1.10044	0.343516	-0.300595	Human	H3N2	2003	CY007241
[697]	-1.07077	0.441517	-0.361011	Human	H3N2	2003	CY007249
[698]	-1.06882	0.466005	-0.231151	Human	H3N2	2003	CY007257
[699]	-1.03568	0.299872	-0.271489	Human	H3N2	2003	CY007265
[700]	-1.11554	0.435308	-0.326969	Human	H3N2	2003	CY007273
[701]	-0.850056	0.577661	-0.386927	Human	H3N2	2004	CY007281
[702]	-0.850056	0.577661	-0.386927	Human	H3N2	2004	CY007289
[703]	-0.789803	0.642344	-0.586207	Human	H3N2	2004	CY007297
[704]	-0.863432	0.588877	-0.473477	Human	H3N2	2004	CY007305
[705]	-0.870448	0.571704	-0.417365	Human	H3N2	2004	CY007313
[706]	-0.886229	0.605611	-0.496351	Human	H3N2	2004	CY007321
[707]	-0.850056	0.577661	-0.386927	Human	H3N2	2004	CY007329
[708]	-0.837855	0.622717	-0.440786	Human	H3N2	2004	CY007337
[709]	-0.849492	0.575801	-0.409881	Human	H3N2	2004	CY007345
[710]	-0.849348	0.578308	-0.478913	Human	H3N2	2004	CY007353
[711]	-0.79474	0.600655	-0.359369	Human	H3N2	2004	CY007361
[712]	-0.849492	0.575801	-0.409881	Human	H3N2	2004	CY007369
[713]	-0.849492	0.575801	-0.409881	Human	H3N2	2004	CY007377
[714]	-0.849492	0.575801	-0.409881	Human	H3N2	2004	CY007385
[715]	-0.849492	0.575801	-0.409881	Human	H3N2	2004	CY007393
[716]	-0.849492	0.575801	-0.409881	Human	H3N2	2004	CY007401
[717]	-0.829215	0.605315	-0.374737	Human	H3N2	2004	CY007409
[718]	-0.849492	0.575801	-0.409881	Human	H3N2	2004	CY007417
[719]	-0.850632	0.532041	-0.475268	Human	H3N2	2004	CY007425
[720]	-0.787172	0.555323	-0.45949	Human	H3N2	2004	CY007433
[721]	-0.841915	0.591792	-0.400771	Human	H3N2	2004	CY007441
[722]	-0.875718	0.612535	-0.454445	Human	H3N2	2004	CY007449
[723]	-0.832948	0.522469	-0.582206	Human	H3N2	2004	CY007457
[724]	-0.849492	0.575801	-0.409881	Human	H3N2	2004	CY007465
[726]	-0.816545	0.581711	-0.378226	Human	H3N2	2004	CY007481
[727]	-0.831099	0.567	-0.444551	Human	H3N2	2004	CY007489
[728]	-0.850056	0.577661	-0.386927	Human	H3N2	2004	CY007497
[729]	-0.85962	0.578619	-0.363906	Human	H3N2	2004	CY007505
[730]	-0.849492	0.575801	-0.409881	Human	H3N2	2004	CY007513
[731]	-0.825275	0.552678	-0.364675	Human	H3N2	2004	CY007521
[732]	-0.863432	0.588877	-0.473477	Human	H3N2	2004	CY007529
[733]	-0.849348	0.578308	-0.478913	Human	H3N2	2004	CY007537
[734]	-0.847758	0.636702	-0.529748	Human	H3N2	2004	CY007545
[735]	-0.849492	0.575801	-0.409881	Human	H3N2	2004	CY007553
[736]	-0.811657	0.578746	-0.445128	Human	H3N2	2004	CY007561
[737]	-0.817183	0.529431	-0.407914	Human	H3N2	2004	CY007569
[738]	-0.84615	0.48492	-0.430786	Human	H3N2	2004	CY007577
[739]	-0.85343	0.55815	-0.502523	Human	H3N2	2004	CY007585
[740]	-1.13105	0.282328	-0.172345	Human	H3N2	2002	CY007593
[741]	-1.11526	0.287706	-0.143305	Human	H3N2	2002	CY007601
[742]	-1.17349	0.327533	-0.18689	Human	H3N2	2002	CY007609
[743]	-0.877347	-0.0123678	0.467646	Human	H3N2	1978	CY007617
[744]	-1.01784	-0.133794	0.789953	Human	H3N2	1980	CY007625
[745]	-1.01784	-0.133794	0.789953	Human	H3N2	1981	CY007633
[746]	-0.931931	0.205874	-0.259824	Human	H3N2	1999	CY007641
[747]	-0.832459	0.536573	-0.493169	Human	H3N2	2004	CY007649
[748]	-1.13105	0.282328	-0.172345	Human	H3N2	2002	CY007657
[749]	-1.13105	0.282328	-0.172345	Human	H3N2	2002	CY007665
[750]	-1.13105	0.282328	-0.172345	Human	H3N2	2002	CY007673
[751]	-1.13105	0.282328	-0.172345	Human	H3N2	2002	CY007681
[752]	-1.13105	0.282328	-0.172345	Human	H3N2	2002	CY007689
[753]	-1.13103	0.263274	-0.207661	Human	H3N2	2002	CY007697
[754]	-1.13105	0.282328	-0.172345	Human	H3N2	2002	CY007705
[755]	-1.13105	0.282328	-0.172345	Human	H3N2	2002	CY007713
[756]	-1.11942	0.329242	-0.203249	Human	H3N2	2002	CY007721
[757]	-1.13105	0.282328	-0.172345	Human	H3N2	2002	CY007729
[758]	-1.14738	0.279588	-0.142736	Human	H3N2	2002	CY007737
[759]	-1.13105	0.282328	-0.172345	Human	H3N2	2002	CY007745
[760]	-1.05884	0.400387	-0.2461	Human	H3N2	2002	CY007753
[761]	-1.18031	0.371253	-0.187219	Human	H3N2	2002	CY007761
[762]	-1.12893	0.282783	-0.173311	Human	H3N2	2002	CY007769
[763]	-1.21876	0.295328	-0.293788	Human	H3N2	2002	CY007777
[764]	-1.10795	0.30183	-0.114653	Human	H3N2	2002	CY007785
[765]	-1.13105	0.282328	-0.172345	Human	H3N2	2002	CY007793
[766]	-0.817172	0.585282	-0.360918	Human	H3N2	2005	CY007801
[767]	-0.817172	0.585282	-0.360918	Human	H3N2	2005	CY007809
[768]	-0.817172	0.585282	-0.360918	Human	H3N2	2005	CY007817
[769]	-1.10044	0.343516	-0.300595	Human	H3N2	2003	CY007825
[770]	-1.10044	0.343516	-0.300595	Human	H3N2	2003	CY007833
[771]	-1.1437	0.325223	-0.185913	Human	H3N2	1994	CY007841
[772]	-1.13105	0.282328	-0.172345	Human	H3N2	2002	CY007849
[773]	-1.13105	0.282328	-0.172345	Human	H3N2	2002	CY007857
[774]	-1.16185	0.374447	-0.217793	Human	H3N2	2002	CY007865
[775]	-1.13193	0.233294	-0.134075	Human	H3N2	2002	CY007873
[776]	-1.13105	0.282328	-0.172345	Human	H3N2	2002	CY007881
[777]	-1.13103	0.263274	-0.207661	Human	H3N2	2002	CY007889
[778]	-1.13105	0.282328	-0.172345	Human	H3N2	2002	CY007897
[779]	-1.13103	0.263274	-0.207661	Human	H3N2	2002	CY007905
[780]	-1.13105	0.282328	-0.172345	Human	H3N2	2002	CY007913
[781]	-1.13105	0.282328	-0.172345	Human	H3N2	2002	CY007921
[782]	-1.09899	0.288039	-0.141077	Human	H3N2	2002	CY007929
[783]	-1.18667	0.301088	-0.26297	Human	H3N2	2002	CY007937
[784]	-1.09587	0.308822	-0.251774	Human	H3N2	2002	CY007945
[785]	-1.15657	0.311933	-0.120793	Human	H3N2	2002	CY007953
[786]	-0.845487	0.656377	-0.583095	Human	H3N2	2005	CY007961
[787]	-0.734931	0.287735	-0.604242	Human	H3N2	2005	CY007969
[788]	-0.834265	-0.0782314	0.517317	Human	H3N2	1972	CY007977
[789]	-1.00747	0.456943	-0.273511	Human	H3N2	1997	CY007985
[790]	-0.841915	0.591792	-0.400771	Human	H3N2	2004	CY007993
[791]	-0.849492	0.575801	-0.409881	Human	H3N2	2004	CY008001
[792]	-1.13105	0.282328	-0.172345	Human	H3N2	2002	CY008009
[793]	-1.13097	0.274094	-0.172815	Human	H3N2	2002	CY008017
[794]	-1.13105	0.282328	-0.172345	Human	H3N2	2002	CY008025
[795]	-1.14951	0.279133	-0.14177	Human	H3N2	2002	CY008033
[796]	-1.10075	0.325651	-0.11228	Human	H3N2	2002	CY008041
[797]	-0.727018	0.234977	-0.513229	Human	H3N2	2005	CY008049
[798]	-0.734931	0.287735	-0.604242	Human	H3N2	2005	CY008057
[799]	-0.677003	0.795545	-0.892672	Human	H3N2	2005	CY008065
[800]	-0.706994	0.279889	-0.538633	Human	H3N2	2005	CY008073
[801]	-0.669028	0.270765	-0.578892	Human	H3N2	2005	CY008081
[802]	-0.675587	0.316208	-0.660273	Human	H3N2	2005	CY008089
[803]	-0.675587	0.316208	-0.660273	Human	H3N2	2005	CY008097
[804]	-0.609122	0.814649	-0.964953	Human	H3N2	2005	CY008105
[805]	-0.724893	0.235432	-0.514195	Human	H3N2	2005	CY008113
[806]	-0.737467	0.100298	0.304019	Human	H3N2	1977	CY008121
[807]	-0.737467	0.100298	0.304019	Human	H3N2	1977	CY008129
[808]	-0.918233	0.169704	-0.464096	Human	H3N2	2000	CY008137
[809]	-0.918233	0.169704	-0.464096	Human	H3N2	2000	CY008145
[811]	-0.720246	-0.32169	0.836773	Human	H3N2	1968	CY008162
[812]	-0.871537	0.654965	-0.509135	Human	H3N2	2004	CY008170
[813]	-1.15021	-0.000588802	0.631938	Human	H3N2	1984	CY008178
[814]	-1.05416	0.544358	-0.291869	Human	H3N2	1998	CY008186
[815]	-1.10044	0.343516	-0.300595	Human	H3N2	2003	CY008202
[816]	-0.863432	0.588877	-0.473477	Human	H3N2	2004	CY008210
[817]	-0.780879	0.540422	-0.426126	Human	H3N2	2004	CY008218
[818]	-0.849492	0.575801	-0.409881	Human	H3N2	2004	CY008226
[819]	-0.85343	0.55815	-0.502523	Human	H3N2	2004	CY008234
[820]	-0.848822	0.58286	-0.508459	Human	H3N2	2004	CY008242
[821]	-0.849492	0.575801	-0.409881	Human	H3N2	2004	CY008250
[822]	-0.844818	0.661216	-0.446583	Human	H3N2	2004	CY008258
[823]	-1.13121	0.279895	-0.105109	Human	H3N2	2002	CY008266
[824]	-1.13105	0.282328	-0.172345	Human	H3N2	2002	CY008274
[825]	-1.10999	0.282376	-0.14368	Human	H3N2	2002	CY008282
[826]	-1.13105	0.282328	-0.172345	Human	H3N2	2002	CY008290
[827]	-1.13105	0.282328	-0.172345	Human	H3N2	2002	CY008298
[828]	-1.13158	0.284656	-0.150368	Human	H3N2	2002	CY008306
[829]	-1.13105	0.282328	-0.172345	Human	H3N2	2002	CY008314
[830]	-1.12893	0.282783	-0.173311	Human	H3N2	2002	CY008322
[831]	-1.13514	0.342487	-0.236503	Human	H3N2	2002	CY008330
[832]	-1.13105	0.282328	-0.172345	Human	H3N2	2002	CY008338
[833]	-0.683312	0.218038	-0.508758	Human	H3N2	2005	CY008346
[834]	-0.699848	0.813948	-0.869659	Human	H3N2	2005	CY008354
[835]	-0.782627	0.516849	-0.386386	Human	H3N2	2005	CY008362
[836]	-0.612991	0.712563	-0.846801	Human	H3N2	2005	CY008370
[837]	-0.612991	0.712563	-0.846801	Human	H3N2	2005	CY008378
[838]	-0.675587	0.316208	-0.660273	Human	H3N2	2005	CY008386
[839]	-0.724893	0.235432	-0.514195	Human	H3N2	2005	CY008394
[840]	-0.699848	0.813948	-0.869659	Human	H3N2	2005	CY008402
[841]	-0.724029	0.234743	-0.489958	Human	H3N2	2005	CY008410
[842]	-0.675587	0.316208	-0.660273	Human	H3N2	2005	CY008418
[843]	-0.724893	0.235432	-0.514195	Human	H3N2	2005	CY008426
[844]	-0.717316	0.251423	-0.505085	Human	H3N2	2005	CY008434
[845]	-0.867813	0.713233	-0.694471	Human	H3N2	2005	CY008442
[846]	-0.692066	0.830371	-0.860303	Human	H3N2	2005	CY008450
[847]	-1.13048	0.159535	0.423936	Human	H3N2	1985	CY008458
[848]	-0.870112	0.0169184	0.332173	Human	H3N2	1972	CY008466
[849]	-1.00668	-0.138668	0.784045	Human	H3N2	1980	CY008474
[850]	-0.918233	0.169704	-0.464096	Human	H3N2	2000	CY008482
[851]	-0.918233	0.169704	-0.464096	Human	H3N2	2000	CY008490
[852]	-0.918233	0.169704	-0.464096	Human	H3N2	2000	CY008498
[853]	-0.932709	0.277459	-0.444269	Human	H3N2	2000	CY008506
[854]	-0.975371	0.170816	-0.520343	Human	H3N2	2000	CY008514
[855]	-0.842085	0.652481	-0.472829	Human	H3N2	2004	CY008522
[857]	-1.01378	0.49788	-0.140858	Human	H3N2	1998	CY008538
[858]	-1.10044	0.343516	-0.300595	Human	H3N2	2003	CY008546
[859]	-1.058	0.298309	-0.28605	Human	H3N2	2003	CY008554
[860]	-0.782627	0.516849	-0.386386	Human	H3N2	2005	CY008562
[861]	-0.675587	0.316208	-0.660273	Human	H3N2	2005	CY008570
[862]	-0.608976	0.732391	-0.823578	Human	H3N2	2005	CY008578
[863]	-0.724893	0.235432	-0.514195	Human	H3N2	2005	CY008586
[864]	-0.62205	0.854593	-0.88064	Human	H3N2	2005	CY008594
[865]	-0.612991	0.712563	-0.846801	Human	H3N2	2005	CY008602
[866]	-0.867407	0.7148	-0.758208	Human	H3N2	2005	CY008610
[867]	-0.62205	0.854593	-0.88064	Human	H3N2	2005	CY008618
[868]	-0.736977	0.805534	-0.988977	Human	H3N2	2005	CY008626
[869]	-0.874358	0.769352	-0.737268	Human	H3N2	2005	CY008634
[870]	-0.759631	0.266568	-0.60831	Human	H3N2	2005	CY008642
[871]	-0.699848	0.813948	-0.869659	Human	H3N2	2005	CY008650
[872]	-0.8455	0.735652	-0.781987	Human	H3N2	2005	CY008658
[873]	-1.00668	-0.138668	0.784045	Human	H3N2	1980	CY008666
[874]	-1.04101	0.000509995	0.597126	Human	H3N2	1985	CY008674
[875]	-0.869537	-0.10698	0.548375	Human	H3N2	1972	CY008682
[876]	-0.852697	0.0156492	0.388265	Human	H3N2	1972	CY008690
[877]	-0.732339	0.0318626	0.538384	Human	H3N2	1976	CY008698
[878]	-0.643737	-0.0577907	0.558526	Human	H3N2	1976	CY008706
[879]	-1.14895	0.0409828	0.696519	Human	H3N2	1985	CY008714
[880]	-1.1129	0.0970749	0.359698	Human	H3N2	1986	CY008722
[881]	-1.15684	0.0473672	0.42957	Human	H3N2	1988	CY008730
[882]	-1.16294	0.0952024	0.351758	Human	H3N2	1988	CY008738
[883]	-1.15739	0.177072	0.0242552	Human	H3N2	1990	CY008746
[884]	-0.918233	0.169704	-0.464096	Human	H3N2	2000	CY008754
[885]	-0.918233	0.169704	-0.464096	Human	H3N2	2000	CY008762
[886]	-0.918233	0.169704	-0.464096	Human	H3N2	2000	CY008770
[887]	-0.918233	0.169704	-0.464096	Human	H3N2	2000	CY008778
[888]	-0.97942	0.485674	-0.327365	Human	H3N2	2000	CY008786
[889]	-1.00254	0.501444	-0.235734	Human	H3N2	2000	CY008794
[890]	-0.98801	0.484083	-0.265681	Human	H3N2	2000	CY008802
[891]	-0.918233	0.169704	-0.464096	Human	H3N2	2000	CY008810
[892]	-1.02994	0.573775	-0.455977	Human	H3N2	2000	CY008818
[893]	-0.948618	0.12592	-0.524673	Human	H3N2	2000	CY008826
[894]	-0.965435	0.553851	-0.420849	Human	H3N2	2000	CY008834
[895]	-0.880296	0.160375	-0.407048	Human	H3N2	2000	CY008842
[896]	-0.908612	0.214422	-0.434131	Human	H3N2	2000	CY008850
[897]	-0.965435	0.553851	-0.420849	Human	H3N2	2000	CY008858
[898]	-0.903263	0.173035	-0.448041	Human	H3N2	2000	CY008866
[899]	-1.13624	0.355785	-0.278837	Human	H3N2	2003	CY008874
[900]	-1.03551	0.104036	-0.281455	Human	H3N2	2003	CY008882
[901]	-1.18947	0.437597	-0.313377	Human	H3N2	2003	CY008890
[902]	-1.1602	0.361442	-0.34441	Human	H3N2	2003	CY008898
[903]	-1.13251	0.229184	-0.28642	Human	H3N2	2003	CY008906
[904]	-1.21507	0.459551	-0.417852	Human	H3N2	2004	CY008914
[905]	-1.15393	0.358984	-0.337943	Human	H3N2	2003	CY008922
[906]	-1.00879	0.531868	-0.245107	Human	H3N2	1998	CY008930
[907]	-1.00879	0.531868	-0.245107	Human	H3N2	1997	CY008938
[908]	-1.01378	0.49788	-0.140858	Human	H3N2	1998	CY008946
[909]	-1.08845	0.475904	-0.186538	Human	H3N2	1998	CY008954
[910]	-1.0152	0.520615	-0.246474	Human	H3N2	1998	CY008962
[911]	-1.11047	0.398622	-0.199469	Human	H3N2	1998	CY008970
[912]	-1.02728	0.540501	-0.213081	Human	H3N2	1998	CY008978
[913]	-1.10532	0.358466	-0.175544	Human	H3N2	1998	CY008986
[916]	-0.813428	-0.0978807	0.62177	Human	H3N2	1973	CY009010
[917]	-1.1437	0.325223	-0.185913	Human	H3N2	1993	CY009018
[918]	-1.10044	0.343516	-0.300595	Human	H3N2	2003	CY009026
[919]	-0.683312	0.218038	-0.508758	Human	H3N2	2005	CY009034
[920]	-0.683312	0.218038	-0.508758	Human	H3N2	2005	CY009042
[921]	-0.612991	0.712563	-0.846801	Human	H3N2	2005	CY009050
[922]	-0.977715	0.0281911	0.436096	Human	H3N2	1983	CY009058
[923]	-0.748084	0.0253072	0.449942	Human	H3N2	1976	CY009066
[924]	-1.09504	0.12485	0.535739	Human	H3N2	1985	CY009074
[925]	-0.802172	0.177963	-0.562276	Human	H3N2	2000	CY009082
[926]	-0.927366	0.226746	-0.505642	Human	H3N2	2000	CY009090
[927]	-0.927366	0.226746	-0.505642	Human	H3N2	2000	CY009098
[928]	-1.05268	0.516754	-0.218014	Human	H3N2	2000	CY009106
[929]	-0.987043	0.542718	-0.287819	Human	H3N2	1999	CY009114
[930]	-0.911436	0.612752	-0.473594	Human	H3N2	2000	CY009122
[931]	-0.919587	0.603786	-0.264331	Human	H3N2	2000	CY009130
[932]	-0.926609	0.466016	-0.528149	Human	H3N2	2000	CY009138
[933]	-0.92046	0.199078	-0.440689	Human	H3N2	2000	CY009146
[934]	-1.05865	0.486953	-0.346134	Human	H3N2	2000	CY009154
[935]	-0.918233	0.169704	-0.464096	Human	H3N2	2000	CY009162
[936]	-1.10463	0.493021	-0.413563	Human	H3N2	2000	CY009170
[946]	-1.14293	0.347615	-0.334318	Human	H3N2	2003	CY009250
[947]	-1.15393	0.358984	-0.337943	Human	H3N2	2004	CY009258
[948]	-1.12187	0.364696	-0.306678	Human	H3N2	2004	CY009266
[949]	-0.800086	0.622213	-0.492583	Human	H3N2	2004	CY009274
[957]	-0.776004	-0.0682089	0.895144	Human	H3N2	1973	CY009354
[958]	-0.874664	-0.142385	0.793505	Human	H3N2	1972	CY009362
[959]	-0.965435	0.553851	-0.420849	Human	H3N2	2000	CY009394
[960]	-0.876221	0.232787	-0.552975	Human	H3N2	2001	CY009402
[961]	-0.86373	0.295129	-0.474253	Human	H3N2	2001	CY009410
[962]	-0.882963	0.253314	-0.536395	Human	H3N2	2001	CY009418
[963]	-0.882963	0.253314	-0.536395	Human	H3N2	2001	CY009426
[964]	-0.86373	0.295129	-0.474253	Human	H3N2	2001	CY009434
[965]	-0.997135	0.570491	-0.263544	Human	H3N2	2001	CY009442
[968]	-1.10699	0.460158	-0.301032	Human	H3N2	1997	CY009466
[969]	-1.1647	0.52464	-0.315157	Human	H3N2	1997	CY009474
[970]	-1.10557	0.485319	-0.302278	Human	H3N2	1996	CY009482
[971]	-1.16437	0.241855	-0.0622388	Human	H3N2	1997	CY009490
[972]	-1.0885	0.359961	-0.0846816	Human	H3N2	1996	CY009498
[973]	-1.13082	0.364621	-0.198113	Human	H3N2	1996	CY009506
[974]	-1.11862	0.413242	-0.270126	Human	H3N2	1996	CY009514
[975]	-1.11857	0.462153	-0.292268	Human	H3N2	1997	CY009522
[976]	-1.1222	0.552146	-0.327486	Human	H3N2	1997	CY009530
[980]	-0.997135	0.570491	-0.263544	Human	H3N2	2001	CY009562
[981]	-0.86373	0.295129	-0.474253	Human	H3N2	2001	CY009570
[982]	-0.882963	0.253314	-0.536395	Human	H3N2	2001	CY009578
[983]	-0.997135	0.570491	-0.263544	Human	H3N2	2001	CY009586
[984]	-0.960322	0.597224	-0.319909	Human	H3N2	2001	CY009594
[989]	-0.84163	-0.149629	0.537907	Human	H3N2	1972	CY009642
[990]	-1.14096	0.281349	-0.158835	Human	H3N2	1997	CY009650
[991]	-1.0254	0.486052	-0.497138	Human	H3N2	1997	CY009658
[992]	-1.09356	0.397398	-0.0197963	Human	H3N2	1996	CY009666
[993]	-1.10699	0.460158	-0.301032	Human	H3N2	1996	CY009674
[994]	-1.16609	0.444905	-0.146096	Human	H3N2	1997	CY009682
[995]	-1.18425	0.262055	-0.182588	Human	H3N2	1996	CY009690
[996]	-1.12643	0.466023	-0.361188	Human	H3N2	1997	CY009698
[997]	-1.09803	0.323787	-0.122449	Human	H3N2	1997	CY009706
[998]	-1.12061	0.392306	-0.182398	Human	H3N2	1996	CY009714
[999]	-1.12643	0.466023	-0.361188	Human	H3N2	1996	CY009722
[1000]	-1.07783	0.387366	-0.28536	Human	H3N2	1996	CY009730
[1001]	-1.13123	0.361646	-0.227041	Human	H3N2	1996	CY009738
[1002]	-1.03362	0.514103	-0.0287177	Human	H3N2	1996	CY009746
[1003]	-1.2065	0.426768	-0.357529	Human	H3N2	1997	CY009754
[1016]	-0.997135	0.570491	-0.263544	Human	H3N2	2001	CY009858
[1021]	-1.12114	0.33027	-0.112361	Human	H3N2	1996	CY009906
[1022]	-1.1251	0.378833	-0.14687	Human	H3N2	1996	CY009914
[1023]	-0.850056	0.577661	-0.386927	Human	H3N2	2004	CY009930
[1024]	-0.669028	0.270765	-0.578892	Human	H3N2	2005	CY009938
[1026]	-0.984136	0.530995	-0.34734	Human	H3N2	2001	CY009954
[1031]	-1.08204	0.396524	-0.251445	Human	H3N2	1998	CY009994
[1032]	-1.13564	0.36766	-0.0453652	Human	H3N2	1996	CY010002
[1033]	-1.11032	0.30418	-0.02796	Human	H3N2	1996	CY010010
[1034]	-1.13268	0.355477	-0.189525	Human	H3N2	1996	CY010018
[1035]	-1.13532	0.282198	-0.0761369	Human	H3N2	1996	CY010026
[1036]	-1.14747	0.373309	-0.326021	Human	H3N2	1996	CY010034
[1037]	-1.04138	0.416467	-0.25332	Human	H3N2	1996	CY010042
[1038]	-1.11862	0.413242	-0.270126	Human	H3N2	1996	CY010050
[1039]	-1.08449	0.379789	-0.0614598	Human	H3N2	1996	CY010058
[1040]	-1.16437	0.241855	-0.0622388	Human	H3N2	1996	CY010066
[1041]	-1.10874	0.460515	-0.365764	Human	H3N2	1996	CY010074
[1043]	-0.62205	0.854593	-0.88064	Human	H3N2	2005	CY010090
[1097]	-0.984852	0.493796	-0.596802	Human	H3N2	1996	CY010522
[1101]	-1.02108	0.596017	-0.377173	Human	H3N2	2001	CY010554
[1103]	-1.10297	0.479986	-0.277809	Human	H3N2	1996	CY010594
[1104]	-1.09562	0.364984	-0.101435	Human	H3N2	1996	CY010602
[1105]	-1.1062	0.435253	0.0419139	Human	H3N2	1996	CY010610
[1106]	-1.13268	0.355477	-0.189525	Human	H3N2	1996	CY010618
[1107]	-1.07158	0.360561	0.327797	Human	H3N2	1995	CY010626
[1108]	-0.870263	0.492674	-0.701391	Human	H3N2	1996	CY010634
[1109]	-0.9358	0.323271	0.0165711	Human	H3N2	1995	CY010642
[1110]	-0.9358	0.323271	0.0165711	Human	H3N2	1995	CY010650
[1111]	-1.18513	0.309899	-0.322619	Human	H3N2	1995	CY010658
[1112]	-1.18513	0.309899	-0.322619	Human	H3N2	1995	CY010666
[1113]	-1.18513	0.309899	-0.322619	Human	H3N2	1996	CY010674
[1114]	-1.18513	0.309899	-0.322619	Human	H3N2	1995	CY010682
[1115]	-1.08568	0.38194	0.277763	Human	H3N2	1996	CY010690
[1116]	-0.954141	0.358419	-0.0282757	Human	H3N2	1996	CY010698
[1117]	-0.933133	0.493163	-0.213395	Human	H3N2	1996	CY010706
[1118]	-1.18513	0.309899	-0.322619	Human	H3N2	1995	CY010714
[1119]	-1.07256	0.4956	-0.52005	Human	H3N2	1996	CY010722
[1120]	-1.15193	0.353787	-0.32651	Human	H3N2	1995	CY010730
[1121]	-0.956167	0.389124	0.0777787	Human	H3N2	1996	CY010738
[1123]	-0.954725	0.414685	0.0765124	Human	H3N2	1995	CY010754
[1124]	-1.14914	0.0874876	0.400163	Human	H3N2	1988	CY010762
[1129]	-1.13082	0.364621	-0.198113	Human	H3N2	1996	CY010802
[1131]	-1.1873	0.309433	-0.321629	Human	H3N2	1995	CY010818
[1152]	-1.06916	0.310492	-0.13692	Human	H3N2	1994	CY010994
[1156]	-0.92046	0.199078	-0.440689	Human	H3N2	2000	CY011026
[1157]	-1.05865	0.486953	-0.346134	Human	H3N2	2000	CY011070
[1161]	-0.675976	-0.306569	0.843483	Human	H3N2	1968	CY011126
[1162]	-1.10874	0.460515	-0.365764	Human	H3N2	1996	CY011134
[1163]	-1.07783	0.387366	-0.28536	Human	H3N2	1996	CY011142
[1176]	-1.13268	0.355477	-0.189525	Human	H3N2	1996	CY011262
[1177]	-1.10808	0.414723	-0.0416843	Human	H3N2	1996	CY011270
[1180]	-1.04532	-0.0158222	0.565976	Human	H3N2	1986	CY011294
[1184]	-0.970347	0.357658	-0.698404	Human	H3N2	1995	CY011326
[1185]	-0.98548	0.257174	-0.165797	Human	H3N2	1995	CY011334
[1186]	-1.05444	0.300222	-0.275902	Human	H3N2	1994	CY011342
[1187]	-1.03418	0.355274	-0.200842	Human	H3N2	1995	CY011350
[1188]	-1.03921	0.33657	-0.2332	Human	H3N2	1995	CY011358
[1189]	-1.03921	0.33657	-0.2332	Human	H3N2	1995	CY011366
[1190]	-0.98906	0.343172	-0.697316	Human	H3N2	1995	CY011374
[1191]	-0.962619	0.231707	-0.0679138	Human	H3N2	1994	CY011382
[1192]	-0.972097	0.257763	-0.241985	Human	H3N2	1994	CY011390
[1194]	-1.17639	0.356839	-0.217928	Human	H3N2	2002	CY011406
[1196]	-1.12115	0.269884	-0.043517	Human	H3N2	1996	CY011422
[1197]	-1.11773	0.351276	-0.183317	Human	H3N2	1996	CY011430
[1198]	-1.15482	0.353224	-0.26255	Human	H3N2	1996	CY011438
[1199]	-0.971305	0.535527	-0.220758	Human	H3N2	1996	CY011446
[1200]	-1.18513	0.309899	-0.322619	Human	H3N2	1996	CY011454
[1201]	-1.13038	0.403292	-0.250016	Human	H3N2	1996	CY011462
[1202]	-1.16769	0.28653	-0.319413	Human	H3N2	1996	CY011470
[1203]	-1.04532	-0.0158222	0.565976	Human	H3N2	1985	CY011478
[1204]	-0.852146	0.173734	0.251058	Human	H3N2	1990	CY011486
[1205]	-1.01686	0.287354	-0.158562	Human	H3N2	1994	CY011494
[1206]	-1.02415	0.301746	-0.265567	Human	H3N2	1995	CY011502
[1207]	-1.03921	0.33657	-0.2332	Human	H3N2	1994	CY011510
[1208]	-1.02317	0.381897	-0.68339	Human	H3N2	1995	CY011518
[1209]	-1.02387	0.341279	-0.205881	Human	H3N2	1994	CY011526
[1210]	-1.08791	0.384233	-0.254211	Human	H3N2	1995	CY011534
[1211]	-1.03861	0.553185	-0.473917	Human	H3N2	1995	CY011542
[1212]	-1.00861	0.380305	-0.172562	Human	H3N2	1995	CY011550
[1213]	-1.05406	0.43004	-0.684206	Human	H3N2	1995	CY011558
[1214]	-1.05379	0.357883	-0.284672	Human	H3N2	1995	CY011566
[1215]	-1.05426	0.361041	-0.262366	Human	H3N2	1995	CY011574
[1216]	-1.06954	0.312633	-0.252149	Human	H3N2	1993	CY011582
[1218]	-0.928101	0.534195	-0.337014	Human	H3N2	2000	CY011598
[1221]	-0.997135	0.570491	-0.263544	Human	H3N2	2001	CY011622
[1222]	-0.987341	0.303934	-0.213641	Human	H3N2	2002	CY011630
[1223]	-1.13105	0.282328	-0.172345	Human	H3N2	2002	CY011638
[1224]	-1.19744	0.353054	-0.300512	Human	H3N2	2002	CY011646
[1225]	-0.944922	0.129118	-0.263038	Human	H3N2	2002	CY011654
[1226]	-1.18031	0.371253	-0.187219	Human	H3N2	2002	CY011662
[1227]	-1.17803	0.121083	-0.0397011	Human	H3N2	2002	CY011670
[1228]	-1.13105	0.282328	-0.172345	Human	H3N2	2002	CY011678
[1229]	-1.10076	0.377172	-0.300786	Human	H3N2	2002	CY011686
[1230]	-1.02855	0.222508	-0.360158	Human	H3N2	2002	CY011694
[1231]	-1.13877	0.340263	-0.338328	Human	H3N2	2003	CY011702
[1232]	-1.13877	0.340263	-0.338328	Human	H3N2	2003	CY011710
[1233]	-1.0888	0.390433	-0.3315	Human	H3N2	2003	CY011718
[1234]	-1.0888	0.390433	-0.3315	Human	H3N2	2003	CY011726
[1235]	-1.11856	0.340947	-0.309135	Human	H3N2	2003	CY011734
[1236]	-1.0888	0.390433	-0.3315	Human	H3N2	2003	CY011742
[1237]	-1.03457	0.3558	-0.171514	Human	H3N2	2003	CY011750
[1238]	-1.12854	0.382258	-0.30936	Human	H3N2	2003	CY011758
[1239]	-1.12556	0.30085	-0.422412	Human	H3N2	2003	CY011766
[1240]	-1.09204	0.469817	-0.375817	Human	H3N2	2003	CY011774
[1245]	-0.94453	0.436041	0.046873	Human	H3N2	1995	CY011814
[1246]	-1.14804	0.308505	-0.239008	Human	H3N2	1996	CY011822
[1247]	-0.991722	0.380233	-0.150702	Human	H3N2	1995	CY011830
[1248]	-1.07544	0.378554	-0.231209	Human	H3N2	1995	CY011838
[1249]	-0.930935	0.309105	-0.575016	Human	H3N2	1995	CY011846
[1250]	-1.02621	0.297076	-0.316991	Human	H3N2	1995	CY011854
[1251]	-1.06852	0.394231	-0.1873	Human	H3N2	1994	CY011862
[1252]	-1.02617	0.310519	-0.233122	Human	H3N2	1994	CY011870
[1253]	-1.06954	0.312633	-0.252149	Human	H3N2	1993	CY011878
[1254]	-1.12557	0.33986	-0.312062	Human	H3N2	1994	CY011886
[1255]	-1.08879	0.391026	-0.181892	Human	H3N2	1994	CY011894
[1256]	-1.03791	0.278174	-0.231099	Human	H3N2	1994	CY011902
[1257]	-1.10789	0.197434	-0.290586	Human	H3N2	1994	CY011910
[1258]	-1.06954	0.312633	-0.252149	Human	H3N2	1994	CY011918
[1259]	-1.06252	0.291379	-0.195275	Human	H3N2	1994	CY011926
[1260]	-1.09747	0.360435	-0.272021	Human	H3N2	1994	CY011934
[1261]	-0.952571	0.195716	-0.205957	Human	H3N2	1994	CY011942
[1262]	-1.06954	0.312633	-0.252149	Human	H3N2	1993	CY011950
[1264]	-0.948618	0.12592	-0.524673	Human	H3N2	2000	CY011966
[1265]	-0.881688	0.244418	-0.445033	Human	H3N2	2001	CY011974
[1266]	-1.07435	0.368417	-0.384828	Human	H3N2	2002	CY011982
[1267]	-0.984188	0.314776	-0.13719	Human	H3N2	2002	CY011990
[1268]	-0.987341	0.303934	-0.213641	Human	H3N2	2002	CY011998
[1269]	-1.16185	0.374447	-0.217793	Human	H3N2	2002	CY012006
[1270]	-1.18351	0.376539	-0.213876	Human	H3N2	2002	CY012014
[1271]	-1.10192	0.331426	-0.304979	Human	H3N2	2002	CY012022
[1272]	-1.13105	0.282328	-0.172345	Human	H3N2	2002	CY012030
[1273]	-1.10805	0.331273	-0.163149	Human	H3N2	2002	CY012038
[1274]	-1.10192	0.331426	-0.304979	Human	H3N2	2002	CY012046
[1275]	-1.16941	0.34769	-0.163282	Human	H3N2	2002	CY012054
[1276]	-1.12335	0.350439	-0.162648	Human	H3N2	2002	CY012062
[1277]	-1.0888	0.390433	-0.3315	Human	H3N2	2003	CY012070
[1278]	-1.11933	0.286543	-0.411612	Human	H3N2	2003	CY012078
[1279]	-1.0888	0.390433	-0.3315	Human	H3N2	2003	CY012086
[1280]	-1.0888	0.390433	-0.3315	Human	H3N2	2003	CY012094
[1281]	-1.12874	0.291255	-0.311341	Human	H3N2	2003	CY012102
[1282]	-0.903752	0.612855	-0.519453	Human	H3N2	2004	CY012110
[1283]	-0.87098	0.580704	-0.512869	Human	H3N2	2004	CY012118
[1284]	-1.17711	0.297153	-0.34324	Human	H3N2	1993	CY012126
[1285]	-0.919739	0.402248	0.000715694	Human	H3N2	1993	CY012134
[1286]	-1.16139	0.270739	-0.325283	Human	H3N2	1993	CY012142
[1287]	-1.14473	0.353537	-0.132613	Human	H3N2	1993	CY012150
[1288]	-1.12591	0.280302	-0.217279	Human	H3N2	1993	CY012158
[1289]	-1.16155	0.268346	-0.259145	Human	H3N2	1993	CY012166
[1290]	-1.14303	0.329908	-0.345419	Human	H3N2	1993	CY012174
[1291]	-1.17726	0.29476	-0.277101	Human	H3N2	1993	CY012182
[1292]	-1.12019	0.199924	-0.309405	Human	H3N2	1993	CY012190
[1293]	-1.16994	0.392688	-0.23866	Human	H3N2	1996	CY012206
[1294]	-1.13506	0.385864	-0.116346	Human	H3N2	1996	CY012214
[1295]	-1.15193	0.353787	-0.32651	Human	H3N2	1995	CY012222
[1296]	-0.92759	0.322202	-0.0437867	Human	H3N2	1994	CY012230
[1297]	-0.870533	0.410619	-0.400261	Human	H3N2	1995	CY012238
[1298]	-1.03356	0.342114	-0.268474	Human	H3N2	1995	CY012246
[1299]	-1.0321	0.355718	-0.201785	Human	H3N2	1995	CY012254
[1300]	-1.03464	0.357728	-0.26712	Human	H3N2	1995	CY012262
[1301]	-1.07929	0.296176	-0.260269	Human	H3N2	1994	CY012270
[1302]	-0.964547	0.159274	-0.213089	Human	H3N2	1994	CY012278
[1303]	-1.06954	0.312633	-0.252149	Human	H3N2	1994	CY012286
[1304]	-1.08757	0.261551	-0.22264	Human	H3N2	1994	CY012294
[1307]	-1.08688	0.227679	-0.336713	Human	H3N2	2001	CY012318
[1308]	-1.08688	0.227679	-0.336713	Human	H3N2	2001	CY012326
[1309]	-0.984188	0.314776	-0.13719	Human	H3N2	2002	CY012334
[1310]	-1.15657	0.311933	-0.120793	Human	H3N2	2002	CY012342
[1311]	-1.1387	0.348437	-0.337701	Human	H3N2	2003	CY012350
[1312]	-1.06195	0.418017	-0.363014	Human	H3N2	2003	CY012358
[1313]	-1.11856	0.340947	-0.309135	Human	H3N2	2003	CY012366
[1314]	-1.1237	0.305438	-0.370697	Human	H3N2	2003	CY012374
[1315]	-1.0888	0.390433	-0.3315	Human	H3N2	2003	CY012382
[1316]	-1.0888	0.390433	-0.3315	Human	H3N2	2003	CY012390
[1317]	-1.07258	0.334879	-0.241705	Human	H3N2	2003	CY012398
[1318]	-1.124	0.382397	-0.367528	Human	H3N2	2003	CY012406
[1319]	-1.13877	0.340263	-0.338328	Human	H3N2	2003	CY012414
[1320]	-1.08796	0.489975	-0.352208	Human	H3N2	2003	CY012422
[1321]	-1.08782	0.3317	-0.302682	Human	H3N2	2003	CY012430
[1322]	-0.927366	0.226746	-0.505642	Human	H3N2	2000	CY012438
[1324]	-1.10647	0.279318	-0.217039	Human	H3N2	1994	CY012454
[1325]	-1.00893	0.32284	-0.206256	Human	H3N2	1994	CY012462
[1326]	-1.09746	0.469879	-0.282952	Human	H3N2	1994	CY012470
[1327]	-1.03109	0.382483	-0.304364	Human	H3N2	1995	CY012478
[1328]	-0.98438	0.407361	-0.424964	Human	H3N2	1995	CY012486
[1329]	-1.04617	0.358227	-0.213786	Human	H3N2	1995	CY012494
[1330]	-0.961587	0.290201	-0.678611	Human	H3N2	1995	CY012502
[1331]	-0.980542	0.336302	-0.668765	Human	H3N2	1995	CY012510
[1332]	-1.03921	0.33657	-0.2332	Human	H3N2	1995	CY012518
[1333]	-0.995009	0.403669	-0.692675	Human	H3N2	1995	CY012526
[1334]	-1.11925	0.28732	-0.357843	Human	H3N2	1994	CY012534
[1335]	-1.05634	0.261537	-0.199116	Human	H3N2	1994	CY012542
[1336]	-1.06081	0.223569	-0.287982	Human	H3N2	1994	CY012550
[1337]	-1.05575	0.369055	-0.0416042	Human	H3N2	1994	CY012558
[1338]	-1.06996	0.36867	-0.186033	Human	H3N2	1994	CY012566
[1339]	-0.975058	0.243152	-0.198963	Human	H3N2	1994	CY012574
[1340]	-1.06328	0.310174	-0.245681	Human	H3N2	1994	CY012582
[1341]	-1.05952	0.263624	-0.225161	Human	H3N2	1994	CY012590
[1342]	-1.05249	0.312119	-0.263475	Human	H3N2	1994	CY012598
[1345]	-0.985128	0.485754	-0.311674	Human	H3N2	2000	CY012622
[1346]	-0.941042	0.141911	-0.515562	Human	H3N2	2000	CY012630
[1347]	-0.909613	0.567569	-0.412335	Human	H3N2	2000	CY012638
[1348]	-1.1735	0.336189	-0.225622	Human	H3N2	2002	CY012646
[1349]	-1.13877	0.340263	-0.338328	Human	H3N2	2003	CY012654
[1350]	-1.1237	0.305438	-0.370697	Human	H3N2	2003	CY012662
[1351]	-1.0888	0.390433	-0.3315	Human	H3N2	2003	CY012670
[1352]	-0.811321	0.53545	-0.652417	Human	H3N2	2004	CY012678
[1353]	-0.823714	0.520368	-0.499964	Human	H3N2	2004	CY012686
[1354]	-0.863742	0.60822	-0.608489	Human	H3N2	2004	CY012694
[1355]	-0.863432	0.588877	-0.473477	Human	H3N2	2004	CY012702
[1356]	-0.873788	0.586544	-0.561032	Human	H3N2	2004	CY012710
[1357]	-0.826296	0.575864	-0.501275	Human	H3N2	2004	CY012718
[1358]	-0.830955	0.655817	-0.579087	Human	H3N2	2004	CY012726
[1359]	-1.16666	0.201852	-0.165942	Human	H3N2	1993	CY012734
[1360]	-1.15636	0.306621	-0.101707	Human	H3N2	1993	CY012742
[1361]	-1.15741	0.370888	-0.3198	Human	H3N2	1993	CY012750
[1362]	-1.10427	0.291945	-0.376028	Human	H3N2	1993	CY012758
[1363]	-1.16239	0.330408	-0.238195	Human	H3N2	1993	CY012766
[1364]	-1.13849	0.275878	-0.382543	Human	H3N2	1993	CY012774
[1365]	-1.16155	0.268346	-0.259145	Human	H3N2	1993	CY012782
[1366]	-1.15602	0.320114	-0.362655	Human	H3N2	1993	CY012790
[1367]	-0.721049	0.285316	-0.518206	Human	H3N2	2006	CY012798
[1368]	-1.12061	0.392306	-0.182398	Human	H3N2	1996	CY012854
[1374]	-0.897283	0.455518	-0.395929	Human	H3N2	1995	CY012902
[1375]	-1.03288	0.359652	-0.279287	Human	H3N2	1995	CY012910
[1376]	-1.03075	0.352486	-0.208327	Human	H3N2	1995	CY012918
[1377]	-1.02621	0.297076	-0.316991	Human	H3N2	1995	CY012926
[1378]	-0.980542	0.336302	-0.668765	Human	H3N2	1995	CY012934
[1379]	-1.08982	0.200906	-0.321482	Human	H3N2	1994	CY012942
[1380]	-1.06954	0.312633	-0.252149	Human	H3N2	1994	CY012950
[1381]	-1.06954	0.312633	-0.252149	Human	H3N2	1994	CY012958
[1382]	-1.05967	0.261231	-0.159022	Human	H3N2	1994	CY012966
[1383]	-1.08879	0.391026	-0.181892	Human	H3N2	1994	CY012974
[1384]	-1.09747	0.360435	-0.272021	Human	H3N2	1994	CY012982
[1385]	-1.15112	0.34854	-0.256769	Human	H3N2	1994	CY012990
[1386]	-1.03994	0.303184	-0.280095	Human	H3N2	1994	CY012998
[1387]	-1.05463	0.366465	-0.279115	Human	H3N2	1994	CY013006
[1388]	-0.999833	0.22458	-0.163283	Human	H3N2	1994	CY013014
[1389]	-1.06954	0.312633	-0.252149	Human	H3N2	1994	CY013022
[1390]	-1.10979	0.204388	-0.160333	Human	H3N2	1994	CY013030
[1393]	-0.966565	0.51021	-0.466065	Human	H3N2	2000	CY013054
[1394]	-1.05238	0.484494	-0.339667	Human	H3N2	2000	CY013062
[1395]	-0.875796	0.124498	-0.449551	Human	H3N2	2000	CY013070
[1396]	-0.966067	0.568886	-0.387024	Human	H3N2	2001	CY013078
[1397]	-0.952113	0.166991	-0.248725	Human	H3N2	2002	CY013086
[1398]	-1.18439	0.348522	-0.200275	Human	H3N2	2002	CY013094
[1399]	-1.07901	0.172208	-0.26171	Human	H3N2	2002	CY013102
[1400]	-1.09587	0.308822	-0.251774	Human	H3N2	2002	CY013110
[1401]	-1.13877	0.340263	-0.338328	Human	H3N2	2003	CY013118
[1402]	-1.13877	0.340263	-0.338328	Human	H3N2	2003	CY013126
[1403]	-1.17944	0.38859	-0.28639	Human	H3N2	2003	CY013134
[1404]	-1.13877	0.340263	-0.338328	Human	H3N2	2003	CY013142
[1405]	-1.13877	0.340263	-0.338328	Human	H3N2	2003	CY013150
[1406]	-0.825275	0.552678	-0.364675	Human	H3N2	2004	CY013158
[1407]	-0.826296	0.575864	-0.501275	Human	H3N2	2004	CY013166
[1408]	-1.12232	0.367157	-0.205397	Human	H3N2	1993	CY013174
[1409]	-1.09986	0.299491	-0.372266	Human	H3N2	1993	CY013182
[1410]	-1.18543	0.301811	-0.304802	Human	H3N2	1993	CY013190
[1411]	-1.03796	0.201199	-0.25762	Human	H3N2	1993	CY013198
[1412]	-1.10921	0.228375	-0.265451	Human	H3N2	1993	CY013206
[1413]	-1.16139	0.270739	-0.325283	Human	H3N2	1993	CY013214
[1414]	-1.06785	0.24511	-0.181169	Human	H3N2	2001	CY013222
[1415]	-1.15056	0.266262	-0.209668	Human	H3N2	2002	CY013230
[1416]	-0.721884	0.216563	-0.730206	Human	H3N2	2006	CY013238
[1417]	-0.612991	0.712563	-0.846801	Human	H3N2	2005	CY013246
[1423]	-1.06913	0.509902	-0.534046	Human	H3N2	1995	CY013317
[1424]	-0.970347	0.357658	-0.698404	Human	H3N2	1995	CY013325
[1425]	-1.05733	0.334377	-0.200336	Human	H3N2	1994	CY013333
[1426]	-1.08322	0.430013	-0.279986	Human	H3N2	1994	CY013341
[1427]	-1.06954	0.312633	-0.252149	Human	H3N2	1994	CY013349
[1428]	-1.0686	0.323029	-0.250448	Human	H3N2	1994	CY013357
[1429]	-1.07008	0.314594	-0.229783	Human	H3N2	1994	CY013365
[1430]	-1.0579	0.35955	-0.283054	Human	H3N2	1994	CY013373
[1431]	-0.985128	0.485754	-0.311674	Human	H3N2	2000	CY013381
[1432]	-1.05865	0.486953	-0.346134	Human	H3N2	2000	CY013395
[1433]	-0.934024	0.116707	-0.461981	Human	H3N2	2000	CY013403
[1434]	-0.966565	0.51021	-0.466065	Human	H3N2	2000	CY013411
[1435]	-0.952113	0.166991	-0.248725	Human	H3N2	2002	CY013419
[1436]	-1.18046	0.368821	-0.119982	Human	H3N2	2002	CY013427
[1437]	-1.14182	0.351564	-0.33913	Human	H3N2	2003	CY013435
[1438]	-1.13877	0.340263	-0.338328	Human	H3N2	2003	CY013443
[1439]	-1.04683	0.381564	-0.477786	Human	H3N2	2003	CY013451
[1440]	-0.837918	0.559269	-0.525033	Human	H3N2	2004	CY013459
[1441]	-0.829958	0.647502	-0.574145	Human	H3N2	2004	CY013467
[1442]	-0.799156	0.534104	-0.52447	Human	H3N2	2004	CY013475
[1443]	-0.762114	0.523116	-0.583641	Human	H3N2	2004	CY013483
[1444]	-0.830784	0.57645	-0.551434	Human	H3N2	2004	CY013491
[1445]	-0.865983	0.644703	-0.498888	Human	H3N2	2004	CY013499
[1446]	-0.845038	0.666387	-0.573652	Human	H3N2	2004	CY013507
[1447]	-0.76429	0.612737	-0.637763	Human	H3N2	2004	CY013515
[1448]	-0.832948	0.522469	-0.582206	Human	H3N2	2004	CY013523
[1449]	-0.928142	0.470685	-0.40298	Human	H3N2	2004	CY013531
[1450]	-0.749226	0.577911	-0.670133	Human	H3N2	2004	CY013539
[1451]	-0.854932	0.585259	-0.514768	Human	H3N2	2004	CY013547
[1452]	-0.837712	0.625225	-0.509819	Human	H3N2	2004	CY013555
[1459]	-1.14802	0.349712	-0.229964	Human	H3N2	1993	CY013611
[1460]	-1.15619	0.28113	-0.335848	Human	H3N2	1993	CY013619
[1461]	-1.17726	0.29476	-0.277101	Human	H3N2	1993	CY013627
[1462]	-1.17652	0.304723	-0.275647	Human	H3N2	1993	CY013635
[1463]	-1.16139	0.270739	-0.325283	Human	H3N2	1993	CY013643
[1464]	-1.19706	0.246077	-0.11388	Human	H3N2	1993	CY013651
[1465]	-1.16139	0.270739	-0.325283	Human	H3N2	1993	CY013659
[1466]	-1.16139	0.270739	-0.325283	Human	H3N2	1993	CY013667
[1467]	-1.15528	0.26834	-0.318973	Human	H3N2	1993	CY013675
[1468]	-1.1574	0.351497	-0.35605	Human	H3N2	1993	CY013683
[1469]	-1.15046	0.257181	-0.359908	Human	H3N2	1993	CY013691
[1470]	-1.09971	0.23633	-0.22162	Human	H3N2	1993	CY013699
[1471]	-1.14858	0.253011	-0.19546	Human	H3N2	1993	CY013707
[1472]	-1.16139	0.270739	-0.325283	Human	H3N2	1993	CY013715
[1473]	-1.16662	0.331197	-0.401451	Human	H3N2	1993	CY013723
[1474]	-1.16139	0.270739	-0.325283	Human	H3N2	1993	CY013731
[1475]	-1.06678	0.319731	-0.286516	Human	H3N2	1993	CY013739
[1476]	-1.16139	0.270739	-0.325283	Human	H3N2	1993	CY013747
[1477]	-1.19018	0.294103	-0.31502	Human	H3N2	1993	CY013755
[1478]	-1.2062	0.267085	-0.221234	Human	H3N2	1993	CY013763
[1479]	-1.16139	0.270739	-0.325283	Human	H3N2	1993	CY013771
[1480]	-1.17726	0.29476	-0.277101	Human	H3N2	1993	CY013779
[1481]	-1.17726	0.29476	-0.277101	Human	H3N2	1993	CY013787
[1482]	-1.17726	0.29476	-0.277101	Human	H3N2	1993	CY013795
[1483]	-0.721049	0.285316	-0.518206	Human	H3N2	2006	CY013803
[1484]	-1.08866	0.241082	-0.17734	Human	H3N2	2002	CY013811
[1491]	-0.961862	0.137762	-0.62529	Human	H3N2	2000	CY013861
[1494]	-1.06546	0.332792	-0.228539	Human	H3N2	1994	CY013893
[1495]	-0.875796	0.124498	-0.449551	Human	H3N2	2000	CY013901
[1496]	-0.916339	0.197049	-0.490852	Human	H3N2	2000	CY013909
[1497]	-0.823858	0.517862	-0.430931	Human	H3N2	2004	CY013917
[1498]	-0.76429	0.612737	-0.637763	Human	H3N2	2004	CY013925
[1499]	-0.863432	0.588877	-0.473477	Human	H3N2	2004	CY013933
[1500]	-0.863432	0.588877	-0.473477	Human	H3N2	2004	CY013941
[1501]	-0.837669	0.545637	-0.477746	Human	H3N2	2004	CY013949
[1502]	-0.863432	0.588877	-0.473477	Human	H3N2	2004	CY013957
[1503]	-0.76429	0.612737	-0.637763	Human	H3N2	2004	CY013965
[1504]	-0.849348	0.578308	-0.478913	Human	H3N2	2004	CY013973
[1505]	-0.882765	0.549042	-0.367615	Human	H3N2	2004	CY013981
[1506]	-0.863432	0.588877	-0.473477	Human	H3N2	2004	CY013989
[1507]	-0.812662	0.50905	-0.650213	Human	H3N2	2004	CY013997
[1508]	-0.863432	0.588877	-0.473477	Human	H3N2	2004	CY014005
[1510]	-0.926117	0.509392	-0.530808	Human	H3N2	2005	CY014021
[1511]	-0.612991	0.712563	-0.846801	Human	H3N2	2005	CY014029
[1512]	-0.757275	0.639298	-0.470733	Human	H3N2	2005	CY014037
[1513]	-0.70514	0.217646	-0.436088	Human	H3N2	2005	CY014045
[1514]	-0.757275	0.639298	-0.470733	Human	H3N2	2005	CY014053
[1515]	-0.699848	0.813948	-0.869659	Human	H3N2	2005	CY014061
[1516]	-0.848703	0.776529	-0.681688	Human	H3N2	2005	CY014069
[1517]	-0.891355	0.821773	-0.696293	Human	H3N2	2005	CY014077
[1518]	-0.611185	0.721316	-0.821093	Human	H3N2	2005	CY014085
[1519]	-0.605209	0.728986	-0.837444	Human	H3N2	2005	CY014093
[1520]	-0.70129	0.788387	-0.868393	Human	H3N2	2005	CY014101
[1521]	-0.700849	0.853043	-0.977398	Human	H3N2	2005	CY014109
[1522]	-0.612991	0.712563	-0.846801	Human	H3N2	2005	CY014117
[1523]	-0.700849	0.853043	-0.977398	Human	H3N2	2005	CY014125
[1524]	-0.700849	0.853043	-0.977398	Human	H3N2	2005	CY014133
[1525]	-0.612435	0.710338	-0.758875	Human	H3N2	2005	CY014141
[1526]	-1.13849	0.275878	-0.382543	Human	H3N2	1993	CY014149
[1527]	-1.16139	0.270739	-0.325283	Human	H3N2	1993	CY014157
[1528]	-0.759473	0.321356	-0.576008	Human	H3N2	2006	CY014165
[1577]	1.59046	1.38674	-0.633807	Human	H3N2	1968	CY015514
[1578]	-1.093	0.395838	-0.0421776	Human	H3N2	1996	CY015522
[1581]	-1.0546	0.294192	-0.252525	Human	H3N2	1994	CY015546
[1582]	-1.10333	0.153393	-0.261289	Human	H3N2	2002	CY015554
[1583]	-1.13105	0.282328	-0.172345	Human	H3N2	2002	CY015562
[1584]	-0.849348	0.578308	-0.478913	Human	H3N2	2004	CY015570
[1585]	-0.849348	0.578308	-0.478913	Human	H3N2	2004	CY015578
[1587]	-0.926117	0.509392	-0.530808	Human	H3N2	2005	CY015594
[1588]	-0.85613	0.637825	-0.437467	Human	H3N2	2005	CY015602
[1589]	-0.839523	0.714677	-0.738158	Human	H3N2	2005	CY015610
[1590]	-0.612021	0.711904	-0.822616	Human	H3N2	2005	CY015618
[1591]	-0.612991	0.712563	-0.846801	Human	H3N2	2005	CY015626
[1592]	-0.867407	0.7148	-0.758208	Human	H3N2	2005	CY015634
[1593]	-0.612021	0.711904	-0.822616	Human	H3N2	2005	CY015642
[1594]	-0.918233	0.169704	-0.464096	Human	H3N2	2000	CY015650
[1595]	-0.844077	0.155606	-0.567012	Human	H3N2	2000	CY015658
[1596]	-0.918233	0.169704	-0.464096	Human	H3N2	2000	CY015666
[1597]	-0.935139	0.116703	-0.481478	Human	H3N2	2000	CY015674
[1598]	-1.05508	0.292975	-0.304698	Human	H3N2	2001	CY015682
[1599]	-0.99398	0.341948	-0.391666	Human	H3N2	2001	CY015690
[1600]	-1.06025	0.222868	-0.196998	Human	H3N2	2001	CY015698
[1601]	-1.08278	0.262953	-0.150389	Human	H3N2	2001	CY015706
[1602]	-1.0591	0.214916	-0.229122	Human	H3N2	2002	CY015714
[1603]	-1.15834	0.24984	-0.219025	Human	H3N2	2002	CY015722
[1604]	-0.973039	0.254281	-0.130305	Human	H3N2	2002	CY015730
[1605]	-0.961747	0.229688	-0.092608	Human	H3N2	2002	CY015738
[1606]	-0.990108	0.137069	-0.228963	Human	H3N2	2002	CY015746
[1607]	-1.14154	0.259829	-0.197553	Human	H3N2	2002	CY015754
[1608]	-1.07689	0.240899	-0.292701	Human	H3N2	2002	CY015762
[1609]	-0.975857	0.433775	-0.0118737	Human	H3N2	2002	CY015770
[1610]	-1.08624	0.357582	-0.371976	Human	H3N2	2003	CY015778
[1611]	-1.12355	0.320933	-0.338937	Human	H3N2	2003	CY015786
[1612]	-1.12756	0.301106	-0.362159	Human	H3N2	2003	CY015794
[1613]	-1.0551	0.289636	-0.374031	Human	H3N2	2003	CY015802
[1614]	-1.13206	0.336982	-0.319655	Human	H3N2	2003	CY015810
[1615]	-1.12355	0.320933	-0.338937	Human	H3N2	2003	CY015818
[1616]	-1.09403	0.377638	-0.361741	Human	H3N2	2003	CY015826
[1617]	-1.01582	0.414341	-0.361721	Human	H3N2	2003	CY015834
[1618]	-1.10651	0.324172	-0.370044	Human	H3N2	2003	CY015842
[1619]	-0.96841	0.191776	-0.286773	Human	H3N2	2003	CY015850
[1620]	-1.1152	0.339349	-0.449638	Human	H3N2	2003	CY015858
[1621]	-1.0321	0.233628	-0.241195	Human	H3N2	2003	CY015866
[1622]	-1.12355	0.320933	-0.338937	Human	H3N2	2003	CY015874
[1623]	-0.845003	0.531032	-0.408866	Human	H3N2	2004	CY015882
[1624]	-0.818968	0.619086	-0.349749	Human	H3N2	2004	CY015890
[1625]	-0.833366	0.577948	-0.439771	Human	H3N2	2004	CY015898
[1626]	-0.818968	0.619086	-0.349749	Human	H3N2	2004	CY015906
[1627]	-1.2273	0.398402	-0.319199	Human	H3N2	2004	CY015914
[1628]	-0.833931	0.579808	-0.416817	Human	H3N2	2004	CY015922
[1629]	-0.722449	0.474391	-0.3315	Human	H3N2	2004	CY015930
[1630]	-1.18424	0.375209	-0.385408	Human	H3N2	2004	CY015938
[1631]	-0.833366	0.577948	-0.439771	Human	H3N2	2004	CY015946
[1632]	-0.833366	0.577948	-0.439771	Human	H3N2	2004	CY015954
[1633]	-0.768632	0.44347	-0.228138	Human	H3N2	2004	CY015962
[1634]	-0.768487	0.445975	-0.297168	Human	H3N2	2004	CY015970
[1635]	-0.825419	0.550171	-0.295645	Human	H3N2	2004	CY015978
[1636]	-0.74604	0.429498	-0.274645	Human	H3N2	2004	CY015986
[1637]	-0.8393	0.51195	-0.670057	Human	H3N2	2005	CY015994
[1638]	-0.620446	0.854625	-0.957415	Human	H3N2	2005	CY016002
[1639]	-0.877699	0.676908	-0.630302	Human	H3N2	2005	CY016010
[1640]	-0.707003	0.841102	-0.760371	Human	H3N2	2005	CY016018
[1641]	-0.694502	0.79261	-0.845714	Human	H3N2	2005	CY016026
[1642]	-0.686294	0.81758	-0.835326	Human	H3N2	2005	CY016034
[1643]	-0.729925	0.801643	-0.936144	Human	H3N2	2005	CY016042
[1644]	-0.694076	0.801157	-0.844683	Human	H3N2	2005	CY016050
[1646]	-1.04532	-0.0158222	0.565976	Human	H3N2	1986	CY016066
[1647]	-0.929086	0.219813	-0.331696	Human	H3N2	1999	CY016074
[1648]	-1.08635	0.437202	0.040136	Human	H3N2	1999	CY016082
[1649]	-0.918233	0.169704	-0.464096	Human	H3N2	2000	CY016090
[1650]	-0.918233	0.169704	-0.464096	Human	H3N2	2000	CY016098
[1651]	-0.918233	0.169704	-0.464096	Human	H3N2	2000	CY016106
[1652]	-0.918233	0.169704	-0.464096	Human	H3N2	2000	CY016114
[1653]	-0.912123	0.167306	-0.457787	Human	H3N2	2000	CY016122
[1655]	-1.0439	0.565003	-0.439887	Human	H3N2	2000	CY016210
[1656]	-0.810601	0.62393	-0.478209	Human	H3N2	2004	CY016218
[1662]	-0.92581	0.153714	-0.473206	Human	H3N2	2000	CY016274
[1663]	-0.933564	0.163321	-0.550212	Human	H3N2	2000	CY016409
[1664]	-1.07172	0.312167	-0.251159	Human	H3N2	1993	CY016433
[1666]	-0.855624	0.595378	-0.464787	Human	H3N2	2004	CY016449
[1667]	-0.828685	0.583325	-0.458962	Human	H3N2	2004	CY016457
[1669]	-0.611185	0.721316	-0.821093	Human	H3N2	2005	CY016473
[1670]	-0.707867	0.825961	-0.916138	Human	H3N2	2005	CY016481
[1671]	-1.16139	0.270739	-0.325283	Human	H3N2	1993	CY016489
[1672]	-0.896293	0.0782594	-0.507975	Human	H3N2	2000	CY016497
[1673]	-0.897525	0.153251	-0.45695	Human	H3N2	2000	CY016505
[1674]	-0.929086	0.219813	-0.331696	Human	H3N2	1999	CY016513
[1675]	-0.983753	0.462822	-0.653708	Human	H3N2	1999	CY016521
[1676]	-0.956187	0.530744	-0.43496	Human	H3N2	1999	CY016529
[1677]	-0.951992	0.527361	-0.420898	Human	H3N2	1999	CY016537
[1678]	-0.979571	0.584489	-0.463896	Human	H3N2	1999	CY016545
[1679]	-0.850909	0.220713	-0.436866	Human	H3N2	1999	CY016553
[1680]	-1.08635	0.437202	0.040136	Human	H3N2	1999	CY016561
[1682]	-0.918233	0.169704	-0.464096	Human	H3N2	2000	CY016577
[1683]	-0.931085	0.192524	-0.461214	Human	H3N2	2000	CY016585
[1684]	-0.948618	0.12592	-0.524673	Human	H3N2	2000	CY016593
[1685]	-0.842458	0.68705	-0.786803	Human	H3N2	2005	CY016601
[1686]	-0.683866	0.813587	-0.830517	Human	H3N2	2005	CY016609
[1687]	-0.961232	0.562416	-0.496843	Human	H3N2	1999	CY016633
[1688]	-0.916078	0.515996	-0.377128	Human	H3N2	1999	CY016641
[1690]	-0.92476	0.531974	-0.370282	Human	H3N2	1999	CY016657
[1691]	-0.801799	0.614107	-0.823249	Human	H3N2	2005	CY016665
[1697]	-0.857136	0.172429	-0.54709	Human	H3N2	2000	CY016713
[1698]	-0.940741	0.563845	-0.236964	Human	H3N2	2000	CY016721
[1701]	-0.950106	0.136164	-0.279397	Human	H3N2	2000	CY016745
[1702]	-0.901778	0.185004	-0.427711	Human	H3N2	2000	CY016753
[1703]	-0.906166	0.206534	-0.456969	Human	H3N2	2000	CY016761
[1704]	-0.940741	0.563845	-0.236964	Human	H3N2	2000	CY016769
[1705]	-0.901778	0.185004	-0.427711	Human	H3N2	2000	CY016777
[1708]	-0.718361	0.252883	-0.551554	Human	H3N2	2005	CY016985
[1709]	-0.718361	0.252883	-0.551554	Human	H3N2	2005	CY016993
[1710]	-0.759473	0.321356	-0.576008	Human	H3N2	2006	CY017001
[1714]	-1.03976	0.304754	-0.267049	Human	H3N2	2002	CY017089
[1715]	-1.0459	0.175505	-0.313208	Human	H3N2	2002	CY017097
[1716]	-0.683992	0.35585	-0.577626	Human	H3N2	2005	CY017105
[1717]	-0.683575	0.31166	-0.492607	Human	H3N2	2005	CY017113
[1720]	-0.886923	0.700764	-0.43066	Human	H3N2	2005	CY017137
[1724]	-0.901778	0.185004	-0.427711	Human	H3N2	2000	CY017169
[1725]	-0.901778	0.185004	-0.427711	Human	H3N2	2000	CY017177
[1734]	-0.918233	0.169704	-0.464096	Human	H3N2	2000	CY017265
[1735]	-0.823713	0.502877	-0.65711	Human	H3N2	2000	CY017273
[1736]	-1.05217	0.317214	-0.356541	Human	H3N2	1995	CY017289
[1737]	-1.02387	0.341279	-0.205881	Human	H3N2	1995	CY017297
[1738]	-1.04422	0.443335	-0.507607	Human	H3N2	1995	CY017305
[1739]	-1.08757	0.261551	-0.22264	Human	H3N2	1994	CY017313
[1741]	-0.960669	0.21491	-0.478641	Human	H3N2	2000	CY017329
[1742]	-0.948618	0.12592	-0.524673	Human	H3N2	2000	CY017337
[1743]	-0.918233	0.169704	-0.464096	Human	H3N2	2000	CY017345
[1744]	-0.873914	0.0871979	-0.535912	Human	H3N2	2000	CY017353
[1745]	-1.16549	0.284105	-0.17889	Human	H3N2	2002	CY017361
[1749]	-0.918233	0.169704	-0.464096	Human	H3N2	2000	CY017393
[1750]	-0.90028	0.230267	-0.472602	Human	H3N2	2000	CY017401
[1754]	-0.949836	0.581104	-0.357159	Human	H3N2	2000	CY017449
[1755]	-0.9025	0.503641	-0.465319	Human	H3N2	2000	CY017457
[1756]	-0.991358	0.535182	-0.366857	Human	H3N2	2000	CY017465
[1757]	-0.920245	0.147593	-0.51762	Human	H3N2	2000	CY017473
[1758]	-0.875796	0.124498	-0.449551	Human	H3N2	2000	CY017481
[1759]	-1.06875	0.267416	-0.134287	Human	H3N2	2001	CY017489
[1760]	-1.06758	0.280828	-0.210244	Human	H3N2	2001	CY017497
[1761]	-1.07936	0.38523	-0.119254	Human	H3N2	2001	CY017505
[1762]	-1.05621	0.292026	-0.212073	Human	H3N2	2001	CY017513
[1763]	-1.06375	0.236141	-0.197297	Human	H3N2	2001	CY017521
[1764]	-1.09051	0.281038	-0.192961	Human	H3N2	2001	CY017529
[1765]	-1.13105	0.282328	-0.172345	Human	H3N2	2002	CY017537
[1766]	-1.13399	0.286587	-0.252067	Human	H3N2	2002	CY017545
[1767]	-1.17349	0.327533	-0.18689	Human	H3N2	2002	CY017553
[1768]	-1.14701	0.214641	-0.220135	Human	H3N2	2002	CY017561
[1769]	-1.13819	0.436791	-0.418873	Human	H3N2	2003	CY017569
[1770]	-1.06195	0.418017	-0.363014	Human	H3N2	2003	CY017577
[1771]	-1.10275	0.304941	-0.301945	Human	H3N2	2003	CY017585
[1772]	-1.21826	0.398292	-0.404992	Human	H3N2	2004	CY017593
[1773]	-1.19646	0.380006	-0.398027	Human	H3N2	2004	CY017601
[1774]	-0.840083	0.581923	-0.554396	Human	H3N2	2004	CY017609
[1775]	-0.715174	0.792381	-0.873301	Human	H3N2	2005	CY017617
[1776]	-0.648198	0.223229	-0.578096	Human	H3N2	2005	CY017625
[1777]	-1.09051	0.281038	-0.192961	Human	H3N2	2001	CY017633
[1786]	-1.01597	0.411949	-0.295585	Human	H3N2	2003	CY017803
[1787]	-0.90586	0.164847	-0.45132	Human	H3N2	2000	CY017811
[1789]	-0.702089	0.742916	-0.833193	Human	H3N2	2005	CY017827
[1793]	-0.907	0.539518	-0.422816	Human	H3N2	2000	CY017891
[1794]	-1.08291	0.258796	-0.208791	Human	H3N2	2001	CY017899
[1795]	-1.09856	0.246287	-0.351846	Human	H3N2	2002	CY017907
[1796]	-1.07818	0.27818	-0.454988	Human	H3N2	2002	CY017915
[1797]	-1.00287	0.263734	0.0222416	Human	H3N2	2002	CY017923
[1798]	-1.12624	0.154986	-0.191101	Human	H3N2	2002	CY017931
[1799]	-1.03408	0.392802	-0.292096	Human	H3N2	2003	CY017939
[1800]	-1.13469	0.355161	-0.347364	Human	H3N2	2003	CY017947
[1801]	-1.18538	0.471785	-0.426461	Human	H3N2	2003	CY017955
[1802]	-1.21205	0.390889	-0.388043	Human	H3N2	2004	CY017963
[1803]	-0.870372	0.660844	-0.625208	Human	H3N2	2004	CY017971
[1804]	-0.840083	0.581923	-0.554396	Human	H3N2	2004	CY017979
[1805]	-0.71207	0.216536	-0.513609	Human	H3N2	2005	CY017987
[1806]	-0.713257	0.282348	-0.5451	Human	H3N2	2005	CY017995
[1807]	-0.723841	0.299375	-0.559219	Human	H3N2	2005	CY018931
[1809]	-0.700719	0.76491	-0.831387	Human	H3N2	2005	CY018947
[1810]	-1.09051	0.281038	-0.192961	Human	H3N2	2001	CY018963
[1811]	-1.14892	0.30443	-0.221287	Human	H3N2	2002	CY018971
[1812]	-1.15233	0.369962	-0.427938	Human	H3N2	2003	CY018979
[1813]	-1.13877	0.340263	-0.338328	Human	H3N2	2003	CY018987
[1814]	-1.10044	0.343516	-0.300595	Human	H3N2	2003	CY018995
[1815]	-1.13877	0.340263	-0.338328	Human	H3N2	2003	CY019003
[1816]	-1.19646	0.380006	-0.398027	Human	H3N2	2004	CY019011
[1817]	-0.576252	0.672349	-0.820026	Human	H3N2	2005	CY019019
[1818]	-0.719359	0.229111	-0.506967	Human	H3N2	2005	CY019027
[1819]	-0.796934	0.822971	-0.821834	Human	H3N2	2005	CY019035
[1833]	-0.839649	0.519539	-0.449455	Human	H3N2	2004	CY019147
[1834]	-0.839649	0.519539	-0.449455	Human	H3N2	2004	CY019155
[1835]	-0.839649	0.519539	-0.449455	Human	H3N2	2004	CY019163
[1836]	-0.839649	0.519539	-0.449455	Human	H3N2	2004	CY019171
[1837]	-0.807506	0.602787	-0.454484	Human	H3N2	2004	CY019179
[1838]	-0.807506	0.602787	-0.454484	Human	H3N2	2004	CY019187
[1839]	-0.826585	0.632412	-0.465216	Human	H3N2	2005	CY019195
[1844]	-0.807506	0.602787	-0.454484	Human	H3N2	2004	CY019251
[1845]	-0.807506	0.602787	-0.454484	Human	H3N2	2004	CY019259
[1846]	-0.807506	0.602787	-0.454484	Human	H3N2	2004	CY019267
[1847]	-0.826585	0.632412	-0.465216	Human	H3N2	2005	CY019275
[1848]	-0.826585	0.632412	-0.465216	Human	H3N2	2005	CY019283
[1849]	-0.826585	0.632412	-0.465216	Human	H3N2	2005	CY019291
[1850]	-0.826585	0.632412	-0.465216	Human	H3N2	2005	CY019299
[1851]	-0.826585	0.632412	-0.465216	Human	H3N2	2005	CY019307
[1852]	-0.826585	0.632412	-0.465216	Human	H3N2	2005	CY019315
[1853]	-0.826585	0.632412	-0.465216	Human	H3N2	2005	CY019323
[1854]	-0.740974	0.307437	-0.543648	Human	H3N2	2006	CY019331
[1855]	-0.837913	0.547397	-0.548934	Human	H3N2	2006	CY019339
[1869]	-0.706869	0.805361	-0.897363	Human	H3N2	2005	CY019753
[1877]	-0.839649	0.519539	-0.449455	Human	H3N2	2004	CY019817
[1878]	-0.807506	0.602787	-0.454484	Human	H3N2	2004	CY019825
[1879]	-0.528859	0.370721	-0.779714	Human	H3N2	2006	CY019833
[1880]	-0.740974	0.307437	-0.543648	Human	H3N2	2006	CY019841
[1881]	-0.837913	0.547397	-0.548934	Human	H3N2	2006	CY019849
[1882]	-0.837913	0.547397	-0.548934	Human	H3N2	2006	CY019857
[1883]	-0.704916	0.30595	-0.564188	Human	H3N2	2006	CY019865
[1887]	-0.686186	-0.421954	0.795952	Human	H3N2	1968	CY019897
[1888]	-0.665848	-0.350462	0.8003	Human	H3N2	1969	CY019905
[1889]	-0.702625	-0.265041	0.920459	Human	H3N2	1968	CY019913
[1890]	-0.706372	-0.299184	0.764705	Human	H3N2	1969	CY019921
[1892]	-1.04602	0.307212	-0.273516	Human	H3N2	2002	CY019937
[1893]	-0.706577	0.371045	-0.459849	Human	H3N2	2006	CY019945
[1898]	-0.965435	0.553851	-0.420849	Human	H3N2	2000	CY019987
[1899]	-0.93431	0.578829	-0.423711	Human	H3N2	2000	CY019995
[1901]	-0.624934	0.1843	-0.361692	Human	H3N2	2005	CY020011
[1902]	-0.918233	0.169704	-0.464096	Human	H3N2	2000	CY020019
[1903]	-0.918233	0.169704	-0.464096	Human	H3N2	2000	CY020027
[1904]	-1.17435	0.451249	-0.403929	Human	H3N2	2004	CY020035
[1905]	-0.849348	0.578308	-0.478913	Human	H3N2	2004	CY020043
[1906]	-0.81447	0.452044	-0.364599	Human	H3N2	2004	CY020051
[1907]	-0.826585	0.632412	-0.465216	Human	H3N2	2005	CY020059
[1908]	-0.528859	0.370721	-0.779714	Human	H3N2	2006	CY020067
[1909]	-0.528859	0.370721	-0.779714	Human	H3N2	2006	CY020075
[1910]	-0.528859	0.370721	-0.779714	Human	H3N2	2006	CY020083
[1911]	-0.740974	0.307437	-0.543648	Human	H3N2	2006	CY020091
[1912]	-0.740974	0.307437	-0.543648	Human	H3N2	2006	CY020099
[1913]	-0.837913	0.547397	-0.548934	Human	H3N2	2006	CY020107
[1914]	-0.837913	0.547397	-0.548934	Human	H3N2	2006	CY020115
[1915]	-0.704916	0.30595	-0.564188	Human	H3N2	2006	CY020123
[1916]	-0.704916	0.30595	-0.564188	Human	H3N2	2006	CY020131
[1917]	-0.704916	0.30595	-0.564188	Human	H3N2	2006	CY020139
[1925]	-0.956187	0.530744	-0.43496	Human	H3N2	1999	CY020203
[1926]	-0.979571	0.584489	-0.463896	Human	H3N2	1999	CY020211
[1927]	-0.908041	0.187463	-0.434178	Human	H3N2	2000	CY020219
[1928]	-0.865719	-0.2363	0.774279	Human	H3N2	1978	CY020227
[1937]	-0.891217	0.588476	-0.38629	Human	H3N2	2005	CY020307
[1938]	-0.907	0.539518	-0.422816	Human	H3N2	2000	CY020315
[1940]	-0.877347	-0.0123678	0.467646	Human	H3N2	1978	CY020331
[1941]	-1.11027	0.0212754	0.700375	Human	H3N2	1986	CY020339
[1942]	-0.815747	0.673463	-0.367165	Human	H3N2	2004	CY020347
[1943]	-0.528859	0.370721	-0.779714	Human	H3N2	2006	CY020363
[1944]	-0.704916	0.30595	-0.564188	Human	H3N2	2006	CY020371
[1960]	-0.978387	0.564411	-0.418872	Human	H3N2	2000	CY020499
[1963]	-0.526163	-0.431636	1.01192	Human	H3N2	1968	CY020531
[1964]	-0.826585	0.632412	-0.465216	Human	H3N2	2005	CY020539
[1969]	-0.799406	0.540915	-0.392968	Human	H3N2	2004	CY020899
[1976]	-0.951992	0.527361	-0.420898	Human	H3N2	1999	CY021067
[1978]	-0.779787	-0.167632	0.560048	Human	H3N2	1975	CY021083
[1979]	-0.643169	-0.329583	0.682347	Human	H3N2	1970	CY021091
[1980]	-0.818147	-0.105852	0.697662	Human	H3N2	1974	CY021099
[1981]	-0.707132	-0.218607	0.720721	Human	H3N2	1977	CY021107
[1982]	-0.686284	-0.235171	0.852953	Human	H3N2	1968	CY021115
[1983]	-0.702198	-0.338555	0.642286	Human	H3N2	1970	CY021123
[1984]	-0.777993	-0.124504	0.61857	Human	H3N2	1971	CY021603
[1992]	-0.899439	0.169032	-0.465213	Human	H3N2	2000	CY021747
[1995]	-0.838482	0.58504	-0.612979	Human	H3N2	2005	CY021771
[1996]	-0.890405	0.114091	-0.576651	Human	H3N2	2000	CY021779
[1997]	-0.877082	0.199593	-0.386247	Human	H3N2	2000	CY021787
[2003]	-0.737104	0.0277814	0.646315	Human	H3N2	1976	CY021835
[2004]	-0.728152	-0.310238	0.834104	Human	H3N2	1969	CY021843
[2005]	-0.658713	-0.368369	0.83305	Human	H3N2	1968	CY021851
[2008]	-0.918233	0.169704	-0.464096	Human	H3N2	2000	CY021923
[2009]	-0.950106	0.136164	-0.279397	Human	H3N2	2000	CY021931
[2011]	-0.763689	0.0510019	0.822047	Human	H3N2	1976	CY021947
[2012]	-0.918233	0.169704	-0.464096	Human	H3N2	2000	CY021955
[2014]	-0.611185	0.721316	-0.821093	Human	H3N2	2005	CY021971
[2016]	-0.807506	0.602787	-0.454484	Human	H3N2	2004	CY021995
[2020]	-0.672734	-0.392522	0.743733	Human	H3N2	1968	CY022091
[2026]	-1.08688	0.227679	-0.336713	Human	H3N2	2001	CY022187
[2027]	-1.12697	0.302485	-0.148737	Human	H3N2	2002	CY022195
[2028]	-1.20818	0.237885	-0.0755751	Human	H3N2	2002	CY022203
[2029]	-1.01717	0.305939	-0.229427	Human	H3N2	2002	CY022211
[2030]	-0.919104	0.120669	-0.425825	Human	H3N2	2000	CY022259
[2031]	-0.722573	-0.00429808	0.39839	Human	H3N2	1976	CY022315
[2034]	-0.928627	0.297617	-0.420661	Human	H3N2	2000	CY022507
[2036]	-0.844247	0.165582	-0.438063	Human	H3N2	2000	CY022523
[2037]	-1.08548	0.237894	-0.334539	Human	H3N2	2001	CY022531
[2040]	-1.07901	0.172208	-0.26171	Human	H3N2	2002	CY022555
[2041]	-1.08177	0.279972	-0.201178	Human	H3N2	2002	CY022563
[2042]	-1.17349	0.327533	-0.18689	Human	H3N2	2002	CY022571
[2043]	-0.612021	0.711904	-0.822616	Human	H3N2	2005	CY022579
[2045]	-0.841771	0.594299	-0.469803	Human	H3N2	2005	CY022603
[2059]	-0.817113	0.485136	-0.525391	Human	H3N2	2002	DQ415297
[2060]	-1.02532	0.112225	-0.399716	Human	H3N2	2002	DQ415298
[2061]	-1.04044	0.0509608	-0.21685	Human	H3N2	2002	DQ415299
[2062]	-0.57214	0.445273	-0.888928	Human	H3N2	2003	DQ415300
[2063]	-0.746099	0.373823	-0.598274	Human	H3N2	2003	DQ415301
[2064]	-0.679962	0.562292	-0.620507	Human	H3N2	2004	DQ415302
[2065]	-0.81011	0.567474	-0.609963	Human	H3N2	2004	DQ415303
[2066]	-0.643247	0.289962	-0.588629	Human	H3N2	2004	DQ415304
[2067]	-0.524535	0.510311	-0.420994	Human	H3N2	2005	DQ469956
[2068]	-0.990212	0.632515	-0.323349	Human	H3N2	1999	DQ487328
[2069]	-1.02264	0.262817	-0.410012	Human	H3N2	1999	DQ487333
[2079]	-0.827315	-0.211591	0.64828	Human	H3N2	1979	DQ508823
[2080]	-1.08513	0.188313	0.174023	Human	H3N2	1989	DQ508831
[2082]	-1.00738	0.190841	0.403997	Human	H3N2	1986	DQ508847
[2084]	-1.03528	0.28541	-0.416055	Human	H3N2	1999	DQ508863
[2090]	-0.818679	-0.149946	0.568992	Human	H3N2	1972	DQ508927
[2107]	-0.732703	-0.383802	0.726797	Human	H3N2	1968	J02138
[2115]	-1.19512	0.093556	0.332736	Human	H3N2	1988	M25936
[2121]	-1.08221	0.33945	-0.260842	Human	H3N2	1994	U71128
[2122]	-0.950381	0.46596	-0.49879	Human	H3N2	1995	U71129
[2123]	-1.11907	0.365247	-0.186147	Human	H3N2	1995	U71130
[2124]	-1.15116	0.359488	-0.216965	Human	H3N2	1995	U71131
[2]	1.09572	-0.944708	-0.966942	Human	H5N1	2003	AB212052
[truncated: 1,421 more rows]

## Sheet: PA data
	X	Y	Z	Host	Subtype	Year	Accession Number
[0]	1.11071	-0.60163	0.626402	Human	H1N2	2002	AB126627
[1]	1.11071	-0.60163	0.626402	Human	H1N2	2002	AB126633
[29]	0.503478	2.41797	-0.73952	Human	H1N1	1997	AF258518
[30]	0.152068	2.30526	-0.0944172	Human	H1N1	1998	AF258519
[32]	0.154924	1.52619	-1.14003	Human	H1N1	1934	AF389117
[33]	0.32154	2.22641	0.0648862	Human	H1N1	1995	AF398862
[34]	0.348401	2.21639	0.0169414	Human	H1N1	1995	AF398863
[35]	0.381067	2.29383	0.0114418	Human	H1N1	1995	AF398864
[42]	0.343412	2.35975	-0.7474	Human	H1N1	1983	AJ605762
[143]	0.0798406	2.35443	-0.202935	Human	H1N1	2000	CY000454
[294]	1.14444	-0.586554	0.644362	Human	H1N2	2002	CY001685
[328]	0.56798	2.39878	-0.616456	Human	H1N1	2001	CY001957
[353]	1.03331	-0.450937	0.705068	Human	H1N2	2003	CY002157
[377]	1.09313	-0.536652	0.771027	Human	H1N2	2003	CY002357
[378]	1.09313	-0.536652	0.771027	Human	H1N2	2003	CY002365
[382]	0.517247	2.33783	-0.724747	Human	H1N1	2001	CY002397
[383]	0.444084	2.40303	-0.672766	Human	H1N1	2001	CY002405
[399]	0.418471	2.40022	-0.431942	Human	H1N1	2002	CY002533
[400]	0.486582	2.0997	-0.592641	Human	H1N1	2003	CY002541
[404]	0.484217	2.44075	-0.746801	Human	H1N1	2001	CY002573
[410]	0.536896	2.40371	-0.672469	Human	H1N1	2001	CY002621
[411]	0.46716	2.38045	-0.462095	Human	H1N1	2003	CY002629
[412]	1.06644	-0.430105	0.702122	Human	H1N2	2003	CY002637
[413]	0.48232	2.42027	-0.725209	Human	H1N1	2000	CY002645
[414]	0.419792	2.35088	-0.70316	Human	H1N1	2000	CY002653
[415]	1.10569	-0.522996	0.738132	Human	H1N2	2003	CY002661
[416]	1.09778	-0.56412	0.780823	Human	H1N2	2003	CY002669
[417]	0.459947	2.49135	-0.602357	Human	H1N1	2001	CY002677
[418]	0.428807	2.24032	-0.319119	Human	H1N1	2003	CY002685
[419]	0.469863	2.40494	-0.418448	Human	H1N1	2003	CY002693
[420]	0.520454	2.39223	-0.662882	Human	H1N1	2001	CY002701
[421]	0.414338	2.41781	-0.16597	Human	H1N1	2003	CY002709
[432]	0.453307	2.5179	-0.766803	Human	H1N1	2001	CY002805
[433]	0.435823	2.4669	-0.464458	Human	H1N1	2003	CY002813
[445]	0.505928	2.28235	-0.424973	Human	H1N1	2003	CY002989
[446]	1.08292	-0.361111	0.704924	Human	H1N2	2003	CY002997
[447]	0.459947	2.49135	-0.602357	Human	H1N1	2001	CY003005
[448]	0.493563	2.52871	-0.763551	Human	H1N1	2001	CY003013
[449]	0.497047	2.48119	-0.61877	Human	H1N1	2001	CY003021
[450]	0.485165	2.45099	-0.757597	Human	H1N1	2001	CY003029
[483]	0.541017	2.34254	-0.745965	Human	H1N1	2001	CY003293
[484]	0.448373	2.38551	-0.51572	Human	H1N1	2003	CY003301
[485]	0.50297	2.26004	-0.66684	Human	H1N1	2002	CY003309
[486]	0.533513	2.27455	-0.750768	Human	H1N1	2001	CY003317
[487]	0.459443	2.42509	-0.699808	Human	H1N1	2001	CY003325
[488]	0.480484	2.4229	-0.730409	Human	H1N1	2001	CY003333
[492]	1.09313	-0.536652	0.771027	Human	H1N2	2002	CY003373
[493]	0.414338	2.41781	-0.16597	Human	H1N1	2003	CY003381
[494]	0.461169	2.37408	-0.463559	Human	H1N1	2003	CY003389
[495]	0.544193	2.3932	-0.834226	Human	H1N1	2001	CY003397
[496]	0.562869	2.31071	-0.838078	Human	H1N1	2001	CY003405
[504]	0.544904	2.21302	-0.680571	Human	H1N1	2001	CY003469
[505]	0.469129	2.33039	-0.618882	Human	H1N1	2001	CY003477
[506]	0.485165	2.45099	-0.757597	Human	H1N1	2001	CY003485
[530]	1.06634	-0.41596	0.728162	Human	H1N2	2003	CY003677
[532]	0.484751	2.42459	-0.374608	Human	H1N1	2003	CY003693
[533]	1.1238	-0.46872	0.856987	Human	H1N2	2003	CY003701
[534]	0.462746	2.53435	-0.501486	Human	H1N1	2003	CY003709
[541]	1.08788	-0.478497	0.850559	Human	H1N2	2003	CY003766
[542]	1.12317	-0.491302	0.645995	Human	H1N2	2002	CY003774
[550]	0.485165	2.45099	-0.757597	Human	H1N1	2001	CY003838
[559]	1.09576	-0.561036	0.781744	Human	H1N2	2003	CY006112
[567]	0.485165	2.45099	-0.757597	Human	H1N1	2001	CY006176
[569]	1.06768	-0.412306	0.725476	Human	H1N2	2003	CY006192
[570]	0.492369	2.29872	-0.594395	Human	H1N1	2003	CY006200
[590]	0.577117	2.4988	-0.803177	Human	H1N1	2001	CY006360
[591]	0.556191	2.29241	-0.791803	Human	H1N1	2001	CY006368
[594]	1.04771	-0.534167	0.899916	Human	H1N2	2003	CY006392
[595]	1.12963	-0.437514	0.94213	Human	H1N2	2003	CY006400
[596]	1.10418	-0.558851	0.774762	Human	H1N2	2003	CY006408
[597]	1.06634	-0.41596	0.728162	Human	H1N2	2003	CY006416
[598]	0.508275	2.22003	-0.75564	Human	H1N1	2001	CY006424
[599]	0.509669	2.35557	-0.532915	Human	H1N1	2003	CY006432
[627]	0.467106	2.39417	-0.44204	Human	H1N1	2003	CY006672
[628]	0.455695	2.05741	-0.728123	Human	H1N1	2002	CY006680
[637]	1.06634	-0.41596	0.728162	Human	H1N2	2003	CY006752
[641]	0.493563	2.52871	-0.763551	Human	H1N1	2001	CY006784
[652]	1.06634	-0.41596	0.728162	Human	H1N2	2003	CY006872
[653]	0.480484	2.4229	-0.730409	Human	H1N1	2001	CY006880
[658]	0.458428	2.24599	-0.295518	Human	H1N1	2003	CY006920
[727]	0.357479	2.12548	-0.668251	Human	H1N1	2004	CY007472
[812]	0.0877537	2.52582	-0.276906	Human	H1N1	2001	CY008153
[858]	0.451073	2.37862	-0.509126	Human	H1N1	2003	CY008529
[916]	0.469569	1.43105	-1.03862	Human	H1N1	1957	CY008993
[917]	0.469182	2.48325	-0.523207	Human	H1N1	2003	CY009001
[939]	0.46994	2.45961	-0.781854	Human	H1N1	2000	CY009177
[940]	0.375282	2.43565	-0.863833	Human	H1N1	2000	CY009185
[941]	0.461396	2.45855	-0.815101	Human	H1N1	2000	CY009193
[942]	0.49684	2.49135	-0.728363	Human	H1N1	2000	CY009201
[943]	0.465967	2.48968	-0.731849	Human	H1N1	2000	CY009209
[944]	0.520094	2.38082	-0.835857	Human	H1N1	2000	CY009217
[945]	0.520094	2.38082	-0.835857	Human	H1N1	2000	CY009225
[946]	0.520094	2.38082	-0.835857	Human	H1N1	2000	CY009233
[947]	0.414581	2.42132	-0.609003	Human	H1N1	2001	CY009241
[952]	0.15952	1.94969	-0.55297	Human	H1N1	1942	CY009281
[953]	0.34789	2.1066	-0.424123	Human	H1N1	1977	CY009289
[954]	0.353373	2.11509	-0.663161	Human	H1N1	1977	CY009297
[955]	0.256404	2.31956	-0.297683	Human	H1N1	1991	CY009321
[956]	0.217343	1.3338	-1.02952	Human	H1N1	1935	CY009329
[957]	0.190477	1.44471	-0.938809	Human	H1N1	1950	CY009337
[958]	0.396578	1.77516	-0.869825	Human	H1N1	1954	CY009345
[968]	0.1486	1.56419	-1.09893	Human	H1N1	1934	CY009449
[969]	0.223977	1.45296	-0.551598	Human	H1N1	1943	CY009457
[979]	0.461396	2.45855	-0.815101	Human	H1N1	2000	CY009537
[980]	0.475113	2.42322	-0.792144	Human	H1N1	2000	CY009545
[981]	0.520094	2.38082	-0.835857	Human	H1N1	2000	CY009553
[987]	0.126361	1.32845	-0.750024	Human	H1N1	1946	CY009601
[988]	0.225298	1.46747	-0.695873	Human	H1N1	1933	CY009609
[989]	0.0511783	1.43972	-0.853851	Human	H1N1	1947	CY009617
[990]	0.390218	2.31125	-0.793319	Human	H1N1	1982	CY009625
[1006]	0.45877	2.49297	-0.867393	Human	H1N1	2000	CY009761
[1007]	0.461396	2.45855	-0.815101	Human	H1N1	2000	CY009769
[1008]	0.46994	2.45961	-0.781854	Human	H1N1	2000	CY009777
[1009]	0.46994	2.45961	-0.781854	Human	H1N1	2000	CY009785
[1010]	0.461396	2.45855	-0.815101	Human	H1N1	2000	CY009793
[1011]	0.461396	2.45855	-0.815101	Human	H1N1	2000	CY009801
[1012]	0.461396	2.45855	-0.815101	Human	H1N1	2000	CY009809
[1013]	0.460448	2.44831	-0.804305	Human	H1N1	2000	CY009817
[1014]	0.461396	2.45855	-0.815101	Human	H1N1	2000	CY009825
[1015]	0.520094	2.38082	-0.835857	Human	H1N1	2000	CY009833
[1016]	0.49684	2.49135	-0.728363	Human	H1N1	2000	CY009841
[1017]	0.506341	2.52549	-0.888374	Human	H1N1	2000	CY009849
[1019]	0.509923	2.53105	-0.636689	Human	H1N1	2001	CY009865
[1020]	0.492998	2.51288	-0.776952	Human	H1N1	2001	CY009873
[1021]	0.501395	2.5906	-0.782905	Human	H1N1	2001	CY009881
[1022]	0.516155	2.55001	-0.912165	Human	H1N1	2001	CY009889
[1027]	0.506341	2.52549	-0.888374	Human	H1N1	2000	CY009945
[1029]	0.528391	2.61495	-0.819812	Human	H1N1	2001	CY009961
[1030]	0.516155	2.55001	-0.912165	Human	H1N1	2001	CY009969
[1031]	0.49745	2.57496	-0.944453	Human	H1N1	2001	CY009977
[1032]	0.512901	2.5493	-0.869696	Human	H1N1	2001	CY009985
[1044]	1.09313	-0.536652	0.771027	Human	H1N2	2003	CY010081
[1046]	0.506341	2.52549	-0.888374	Human	H1N1	2000	CY010097
[1047]	0.525553	2.46261	-0.529245	Human	H1N1	2000	CY010105
[1048]	0.45877	2.49297	-0.867393	Human	H1N1	2000	CY010113
[1049]	0.461396	2.45855	-0.815101	Human	H1N1	2000	CY010121
[1050]	0.449951	2.47586	-0.867081	Human	H1N1	2000	CY010129
[1051]	0.461396	2.45855	-0.815101	Human	H1N1	2000	CY010137
[1052]	0.452944	2.38032	-0.809108	Human	H1N1	2000	CY010145
[1053]	0.501395	2.5906	-0.782905	Human	H1N1	2001	CY010153
[1054]	0.501395	2.5906	-0.782905	Human	H1N1	2001	CY010161
[1055]	0.516155	2.55001	-0.912165	Human	H1N1	2001	CY010169
[1056]	0.516155	2.55001	-0.912165	Human	H1N1	2001	CY010177
[1057]	0.501395	2.5906	-0.782905	Human	H1N1	2001	CY010185
[1058]	0.516155	2.55001	-0.912165	Human	H1N1	2001	CY010193
[1059]	0.533025	2.5636	-0.890047	Human	H1N1	2001	CY010201
[1060]	0.528391	2.61495	-0.819812	Human	H1N1	2001	CY010209
[1061]	0.501395	2.5906	-0.782905	Human	H1N1	2001	CY010217
[1062]	0.4427	2.66833	-0.76215	Human	H1N1	2001	CY010225
[1063]	0.511521	2.60136	-0.84193	Human	H1N1	2001	CY010233
[1064]	0.528391	2.61495	-0.819812	Human	H1N1	2001	CY010241
[1065]	0.501395	2.5906	-0.782905	Human	H1N1	2001	CY010249
[1066]	0.501395	2.5906	-0.782905	Human	H1N1	2001	CY010257
[1067]	0.501395	2.5906	-0.782905	Human	H1N1	2001	CY010265
[1068]	0.470077	2.34063	-0.629679	Human	H1N1	2001	CY010273
[1069]	0.500447	2.58036	-0.772109	Human	H1N1	2001	CY010281
[1070]	0.528391	2.61495	-0.819812	Human	H1N1	2001	CY010289
[1071]	0.516475	2.64277	-0.885682	Human	H1N1	2001	CY010297
[1072]	0.528391	2.61495	-0.819812	Human	H1N1	2001	CY010305
[1073]	0.470077	2.34063	-0.629679	Human	H1N1	2001	CY010313
[1074]	0.456618	2.54849	-1.0143	Human	H1N1	2001	CY010321
[1075]	0.521811	2.57065	-0.815717	Human	H1N1	2001	CY010329
[1076]	0.516475	2.64277	-0.885682	Human	H1N1	2001	CY010337
[1077]	0.528391	2.61495	-0.819812	Human	H1N1	2001	CY010345
[1078]	0.516155	2.55001	-0.912165	Human	H1N1	2001	CY010353
[1079]	0.501395	2.5906	-0.782905	Human	H1N1	2001	CY010361
[1080]	0.300095	2.2067	-0.724045	Human	H1N1	1982	CY010369
[1081]	0.375889	2.0912	-0.678474	Human	H1N1	1977	CY010377
[1082]	0.506341	2.52549	-0.888374	Human	H1N1	2000	CY010385
[1083]	0.525553	2.46261	-0.529245	Human	H1N1	2000	CY010393
[1084]	0.469129	2.33039	-0.618882	Human	H1N1	2001	CY010401
[1085]	0.501395	2.5906	-0.782905	Human	H1N1	2001	CY010409
[1086]	0.501395	2.5906	-0.782905	Human	H1N1	2001	CY010417
[1087]	0.516155	2.55001	-0.912165	Human	H1N1	2001	CY010425
[1088]	0.500447	2.58036	-0.772109	Human	H1N1	2001	CY010433
[1089]	0.528391	2.61495	-0.819812	Human	H1N1	2001	CY010441
[1090]	0.511521	2.60136	-0.84193	Human	H1N1	2001	CY010449
[1091]	0.476246	2.6203	-0.847465	Human	H1N1	2001	CY010457
[1092]	0.501395	2.5906	-0.782905	Human	H1N1	2001	CY010465
[1093]	0.501395	2.5906	-0.782905	Human	H1N1	2001	CY010473
[1094]	0.528391	2.61495	-0.819812	Human	H1N1	2001	CY010481
[1095]	0.37174	2.28822	0.0517627	Human	H1N1	1995	CY010489
[1096]	0.26825	2.43338	-0.232338	Human	H1N1	1995	CY010497
[1097]	0.430454	2.11037	0.0319019	Human	H1N1	1995	CY010505
[1098]	0.242638	2.40486	-0.181478	Human	H1N1	1995	CY010513
[1100]	0.455998	2.27228	0.0339316	Human	H1N1	1995	CY010529
[1101]	0.196873	2.49757	0.00330392	Human	H1N1	1995	CY010537
[1102]	0.351129	2.29037	0.0813349	Human	H1N1	1995	CY010545
[1104]	0.516155	2.55001	-0.912165	Human	H1N1	2001	CY010561
[1124]	0.367923	2.23554	-0.0520407	Human	H1N1	1995	CY010745
[1127]	0.516155	2.55001	-0.912165	Human	H1N1	2001	CY010769
[1128]	0.501395	2.5906	-0.782905	Human	H1N1	2001	CY010777
[1129]	0.516155	2.55001	-0.912165	Human	H1N1	2001	CY010785
[1130]	0.184214	1.48683	-0.545161	Human	H1N1	1933	CY010793
[1132]	0.37174	2.28822	0.0517627	Human	H1N1	1995	CY010809
[1134]	0.354007	2.30587	0.11096	Human	H1N1	1995	CY010825
[1135]	0.443272	2.14987	-0.0878158	Human	H1N1	1995	CY010833
[1136]	0.455865	2.23496	-0.0969852	Human	H1N1	1996	CY010841
[1137]	0.376852	2.22482	0.0865876	Human	H1N1	1996	CY010849
[1138]	0.509703	2.39976	-0.769702	Human	H1N1	2001	CY010857
[1139]	0.362521	2.05648	-0.699722	Human	H1N1	1978	CY010873
[1140]	0.378758	2.04144	-0.749669	Human	H1N1	1978	CY010881
[1141]	0.420494	1.98577	-0.619689	Human	H1N1	1978	CY010889
[1142]	0.375889	2.0912	-0.678474	Human	H1N1	1978	CY010897
[1143]	0.373929	2.09419	-0.67758	Human	H1N1	1978	CY010905
[1144]	0.388218	2.27013	-0.639968	Human	H1N1	1980	CY010913
[1145]	0.319809	2.44688	-0.789243	Human	H1N1	1983	CY010921
[1146]	0.300363	2.4668	-0.519066	Human	H1N1	1983	CY010929
[1147]	0.323728	2.50275	-0.703184	Human	H1N1	1983	CY010937
[1148]	0.323728	2.50275	-0.703184	Human	H1N1	1983	CY010945
[1149]	0.328362	2.4514	-0.773422	Human	H1N1	1983	CY010953
[1150]	0.319681	2.4007	-0.782203	Human	H1N1	1983	CY010961
[1151]	0.328362	2.4514	-0.773422	Human	H1N1	1983	CY010969
[1152]	0.328362	2.4514	-0.773422	Human	H1N1	1983	CY010977
[1153]	0.328362	2.4514	-0.773422	Human	H1N1	1983	CY010985
[1155]	0.441941	2.47501	-0.527499	Human	H1N1	2000	CY011001
[1156]	0.441941	2.47501	-0.527499	Human	H1N1	2000	CY011009
[1157]	0.467044	2.45169	-0.776034	Human	H1N1	2000	CY011017
[1160]	0.501395	2.5906	-0.782905	Human	H1N1	2001	CY011077
[1161]	0.516475	2.64277	-0.885682	Human	H1N1	2001	CY011085
[1162]	0.500426	2.6142	-0.716289	Human	H1N1	2001	CY011093
[1166]	0.447344	2.38099	-0.720018	Human	H1N1	2001	CY011157
[1167]	0.498611	2.58299	-0.777309	Human	H1N1	2001	CY011165
[1168]	0.501395	2.5906	-0.782905	Human	H1N1	2001	CY011173
[1169]	0.501395	2.5906	-0.782905	Human	H1N1	2001	CY011181
[1170]	0.501395	2.5906	-0.782905	Human	H1N1	2001	CY011189
[1171]	0.501395	2.5906	-0.782905	Human	H1N1	2001	CY011197
[1172]	0.50418	2.59821	-0.788501	Human	H1N1	2001	CY011205
[1173]	0.501395	2.5906	-0.782905	Human	H1N1	2001	CY011213
[1174]	0.499496	2.5935	-0.782039	Human	H1N1	2001	CY011221
[1175]	0.516155	2.55001	-0.912165	Human	H1N1	2001	CY011229
[1176]	0.501395	2.5906	-0.782905	Human	H1N1	2001	CY011237
[1177]	0.493301	2.58633	-0.797878	Human	H1N1	2001	CY011245
[1180]	0.430454	2.11037	0.0319019	Human	H1N1	1995	CY011277
[1181]	0.37174	2.28822	0.0517627	Human	H1N1	1995	CY011285
[1183]	0.376418	2.10131	-0.675222	Human	H1N1	1978	CY011301
[1184]	0.319809	2.44688	-0.789243	Human	H1N1	1983	CY011309
[1185]	0.328362	2.4514	-0.773422	Human	H1N1	1983	CY011317
[1195]	0.486635	2.6312	-0.653645	Human	H1N1	2001	CY011397
[1197]	0.506029	2.53925	-0.85314	Human	H1N1	2001	CY011413
[1219]	0.504695	2.48073	-0.711986	Human	H1N1	2000	CY011589
[1221]	0.501395	2.5906	-0.782905	Human	H1N1	2001	CY011605
[1222]	0.507076	2.60613	-0.794321	Human	H1N1	2001	CY011613
[1243]	0.494678	2.51305	-0.875016	Human	H1N1	2000	CY011781
[1244]	0.421499	2.42721	-0.859064	Human	H1N1	2000	CY011789
[1245]	0.4308	2.11013	0.0244901	Human	H1N1	1996	CY011797
[1246]	0.383716	2.27438	-0.0147838	Human	H1N1	1995	CY011805
[1265]	0.469524	2.41939	-0.849901	Human	H1N1	2000	CY011957
[1307]	0.461396	2.45855	-0.815101	Human	H1N1	2000	CY012301
[1308]	0.501395	2.5906	-0.782905	Human	H1N1	2001	CY012309
[1325]	0.327413	2.44116	-0.762625	Human	H1N1	1983	CY012445
[1345]	0.461396	2.45855	-0.815101	Human	H1N1	2000	CY012605
[1346]	0.506341	2.52549	-0.888374	Human	H1N1	2000	CY012613
[1371]	0.430454	2.11037	0.0319019	Human	H1N1	1995	CY012861
[1372]	0.429506	2.10013	0.0426985	Human	H1N1	1995	CY012869
[1373]	0.409274	2.31751	-0.433032	Human	H1N1	1995	CY012877
[1374]	0.283204	2.19822	-0.881258	Human	H1N1	1983	CY012885
[1375]	0.33844	2.37649	-0.887894	Human	H1N1	1983	CY012893
[1393]	0.461396	2.45855	-0.815101	Human	H1N1	2000	CY013037
[1394]	0.469524	2.41939	-0.849901	Human	H1N1	2000	CY013045
[1420]	0.0782243	1.36605	-0.921036	Human	H1N1	1940	CY013276
[1421]	0.234626	2.32958	-0.322925	Human	H1N1	1995	CY013284
[1422]	0.49381	2.43806	0.0164341	Human	H1N1	1996	CY013292
[1423]	0.328362	2.4514	-0.773422	Human	H1N1	1983	CY013300
[1424]	0.471601	2.17336	-0.305717	Human	H1N1	1995	CY013308
[1456]	0.461946	2.65737	-0.214948	Human	H1N1	2005	CY013562
[1457]	0.448426	2.70468	-0.263062	Human	H1N1	2005	CY013570
[1458]	0.507655	2.64793	-0.217693	Human	H1N1	2005	CY013578
[1459]	0.492155	2.26402	-0.849988	Human	H1N1	2005	CY013586
[1460]	0.443846	2.69284	-0.258267	Human	H1N1	2005	CY013594
[1461]	0.499723	2.64785	-0.170827	Human	H1N1	2005	CY013602
[1488]	0.543292	2.30441	-0.70426	Human	H1N1	1996	CY013818
[1489]	0.543292	2.30441	-0.70426	Human	H1N1	1996	CY013826
[1490]	0.543292	2.30441	-0.70426	Human	H1N1	1996	CY013834
[1491]	0.543292	2.30441	-0.70426	Human	H1N1	1996	CY013842
[1492]	0.543292	2.30441	-0.70426	Human	H1N1	1996	CY013850
[1493]	0.543292	2.30441	-0.70426	Human	H1N1	1996	CY013858
[1494]	0.42191	2.10931	-0.00134613	Human	H1N1	1995	CY013876
[1495]	0.328362	2.4514	-0.773422	Human	H1N1	1983	CY013884
[1511]	0.461946	2.65737	-0.214948	Human	H1N1	2005	CY014012
[1580]	0.392747	2.26438	-0.763519	Human	H1N1	1983	CY015529
[1581]	0.348681	2.30374	0.259369	Human	H1N1	1995	CY015537
[1587]	0.435567	2.71192	-0.201039	Human	H1N1	2005	CY015585
[1646]	0.520469	2.30037	-0.670952	Human	H1N1	1996	CY016057
[1655]	0.461396	2.45855	-0.815101	Human	H1N1	2000	CY016201
[1658]	0.477729	2.56571	-0.621414	Human	H1N1	1996	CY016233
[1659]	0.543292	2.30441	-0.70426	Human	H1N1	1996	CY016241
[1660]	0.543292	2.30441	-0.70426	Human	H1N1	1996	CY016249
[1661]	0.543292	2.30441	-0.70426	Human	H1N1	1996	CY016257
[1662]	0.508046	2.38306	-0.57509	Human	H1N1	2000	CY016265
[1666]	0.500921	2.58548	-0.777507	Human	H1N1	2001	CY016440
[1669]	0.519152	2.28838	-0.886897	Human	H1N1	2005	CY016464
[1682]	0.542184	2.41397	-0.412236	Human	H1N1	2000	CY016568
[1690]	0.53905	2.53837	-0.401564	Human	H1N1	1999	CY016648
[1693]	0.125382	2.4218	-0.233362	Human	H1N1	2000	CY016672
[1694]	0.496247	2.61022	-0.239835	Human	H1N1	2005	CY016680
[1695]	0.507655	2.64793	-0.217693	Human	H1N1	2005	CY016688
[1696]	0.50487	2.64032	-0.212096	Human	H1N1	2005	CY016696
[1697]	0.436131	2.25737	-0.8123	Human	H1N1	2005	CY016704
[1700]	0.104518	2.41563	-0.305684	Human	H1N1	2000	CY016728
[1701]	0.104518	2.41563	-0.305684	Human	H1N1	2000	CY016736
[1707]	0.372689	2.29846	0.040966	Human	H1N1	1995	CY016968
[1708]	0.46603	2.40719	-0.885339	Human	H1N1	2000	CY016976
[1712]	0.543292	2.30441	-0.70426	Human	H1N1	1996	CY017008
[1713]	0.549062	2.32783	-0.680443	Human	H1N1	1996	CY017016
[1714]	0.114167	2.43876	-0.284697	Human	H1N1	2000	CY017024
[1719]	1.06916	-0.562167	0.745589	Human	H1N2	2003	CY017120
[1720]	0.53905	2.53837	-0.401564	Human	H1N1	1999	CY017128
[1722]	0.13363	2.42615	-0.218105	Human	H1N1	2000	CY017144
[1723]	0.0808566	2.44134	-0.394441	Human	H1N1	2000	CY017152
[1724]	0.125382	2.4218	-0.233362	Human	H1N1	2000	CY017160
[1727]	0.328362	2.4514	-0.773422	Human	H1N1	1983	CY017200
[1728]	0.31831	2.45421	-0.684665	Human	H1N1	1983	CY017208
[1729]	0.328362	2.4514	-0.773422	Human	H1N1	1983	CY017216
[1730]	0.328362	2.4514	-0.773422	Human	H1N1	1983	CY017224
[1731]	0.31831	2.45421	-0.684665	Human	H1N1	1983	CY017232
[1732]	0.328362	2.4514	-0.773422	Human	H1N1	1983	CY017240
[1733]	0.328362	2.4514	-0.773422	Human	H1N1	1983	CY017248
[1734]	0.357113	2.45186	-0.758886	Human	H1N1	1983	CY017256
[1741]	0.492155	2.26402	-0.849988	Human	H1N1	2005	CY017320
[1747]	0.388367	2.04627	-0.721653	Human	H1N1	1978	CY017368
[1748]	0.517584	2.65646	-0.0965055	Human	H1N1	2006	CY017376
[1749]	0.125382	2.4218	-0.233362	Human	H1N1	2000	CY017384
[1752]	0.328362	2.4514	-0.773422	Human	H1N1	1983	CY017424
[1753]	0.31831	2.45421	-0.684665	Human	H1N1	1983	CY017432
[1754]	0.328362	2.4514	-0.773422	Human	H1N1	1983	CY017440
[1788]	0.114167	2.43876	-0.284697	Human	H1N1	2000	CY017818
[1790]	0.0959352	2.53098	-0.172111	Human	H1N1	2000	CY017834
[1791]	0.328362	2.4514	-0.773422	Human	H1N1	1983	CY017874
[1792]	0.328362	2.4514	-0.773422	Human	H1N1	1983	CY017882
[1808]	0.115939	2.34027	-0.230136	Human	H1N1	2000	CY018938
[1820]	0.328362	2.4514	-0.773422	Human	H1N1	1983	CY019042
[1821]	0.328362	2.4514	-0.773422	Human	H1N1	1983	CY019050
[1822]	0.309885	2.41315	-0.765431	Human	H1N1	1983	CY019058
[1823]	0.328362	2.4514	-0.773422	Human	H1N1	1983	CY019066
[1824]	0.33335	2.4002	-0.850668	Human	H1N1	1983	CY019074
[1825]	0.328362	2.4514	-0.773422	Human	H1N1	1983	CY019082
[1826]	0.35503	2.45555	-0.781148	Human	H1N1	1983	CY019090
[1827]	0.300345	2.41741	-0.795624	Human	H1N1	1983	CY019098
[1828]	0.459532	2.73206	-0.726681	Human	H1N1	1986	CY019106
[1829]	0.375159	2.26976	-0.0114608	Human	H1N1	1996	CY019114
[1830]	0.375159	2.26976	-0.0114608	Human	H1N1	1996	CY019122
[1831]	0.37174	2.28822	0.0517627	Human	H1N1	1996	CY019130
[1832]	0.501444	2.21387	0.236297	Human	H1N1	1996	CY019138
[1840]	0.501395	2.5906	-0.782905	Human	H1N1	2001	CY019210
[1841]	0.326463	2.4543	-0.772556	Human	H1N1	1983	CY019226
[1842]	0.35503	2.45555	-0.781148	Human	H1N1	1983	CY019234
[1843]	0.328362	2.4514	-0.773422	Human	H1N1	1983	CY019242
[1856]	0.488275	2.39913	-0.447698	Human	H1N1	2003	CY019346
[1868]	0.76902	0.517539	-0.0219751	Human	H1N1	1979	CY019744
[1870]	0.403295	2.29551	-0.418839	Human	H1N1	1983	CY019760
[1871]	0.339457	2.43461	-0.723032	Human	H1N1	1983	CY019768
[1872]	0.461628	2.7549	-0.568246	Human	H1N1	1987	CY019776
[1873]	0.442329	2.73564	-0.440633	Human	H1N1	1987	CY019784
[1874]	0.395215	2.26321	-0.0652208	Human	H1N1	1996	CY019792
[1875]	0.376434	2.25049	0.00126812	Human	H1N1	1996	CY019800
[1876]	0.37174	2.28822	0.0517627	Human	H1N1	1996	CY019808
[1884]	0.37174	2.28822	0.0517627	Human	H1N1	1996	CY019872
[1885]	0.509332	2.43888	-0.80442	Human	H1N1	2001	CY019880
[1886]	0.461428	2.4119	-0.441218	Human	H1N1	2003	CY019888
[1891]	0.501395	2.5906	-0.782905	Human	H1N1	2001	CY019928
[1894]	0.301914	1.7146	-0.73224	Human	H1N1	1948	CY019952
[1895]	0.151632	1.6105	-1.07497	Human	H1N1	1935	CY019960
[1896]	0.379634	2.11749	-0.752875	Human	H1N1	1978	CY019968
[1897]	0.424618	1.99992	-0.620576	Human	H1N1	1949	CY019976
[1900]	0.492155	2.26402	-0.849988	Human	H1N1	2005	CY020002
[1918]	0.544092	2.39723	-0.603646	Human	H1N1	2001	CY020146
[1919]	0.642761	2.43507	-0.640782	Human	H1N1	2001	CY020154
[1920]	0.492664	2.6954	-0.123777	Human	H1N1	2005	CY020162
[1921]	0.369004	2.13702	-0.703465	Human	H1N1	1978	CY020170
[1922]	0.352404	2.13868	-0.596543	Human	H1N1	1978	CY020178
[1923]	0.354841	1.88243	-0.620423	Human	H1N1	1980	CY020186
[1924]	0.325577	2.44378	-0.767825	Human	H1N1	1983	CY020194
[1929]	0.328362	2.4514	-0.773422	Human	H1N1	1983	CY020242
[1930]	0.461428	2.4119	-0.441218	Human	H1N1	2003	CY020250
[1931]	0.342992	2.26382	-0.0483566	Human	H1N1	1996	CY020258
[1932]	0.549356	2.44733	-0.532335	Human	H1N1	2001	CY020266
[1933]	0.464925	2.53286	-0.753062	Human	H1N1	2001	CY020274
[1934]	0.501395	2.5906	-0.782905	Human	H1N1	2001	CY020282
[1935]	0.141166	1.43483	-0.544157	Human	H1N1	1943	CY020290
[1936]	0.343578	2.06573	-0.65202	Human	H1N1	1978	CY020298
[1951]	0.492998	2.51288	-0.776952	Human	H1N1	2001	CY020426
[1952]	0.454268	2.57601	-0.764172	Human	H1N1	2001	CY020434
[1953]	0.241406	2.42952	-0.838742	Human	H1N1	1983	CY020442
[1954]	0.130839	1.39141	-1.24686	Human	H1N1	1936	CY020450
[1955]	0.378153	2.30826	-0.605689	Human	H1N1	1980	CY020458
[1956]	0.141738	1.35865	-0.57705	Human	H1N1	1943	CY020466
[1957]	-0.0167058	1.53304	-1.05894	Human	H1N1	1935	CY020474
[1958]	0.406201	2.72526	-0.279631	Human	H1N1	1986	CY020482
[1959]	0.338405	2.44797	-0.738661	Human	H1N1	1984	CY020490
[1961]	0.465827	2.49778	-0.661276	Human	H1N1	2000	CY020514
[1967]	0.435731	2.88297	-0.532367	Human	H1N1	1986	CY020570
[1968]	0.39789	2.075	-0.722323	Human	H1N1	1977	CY020578
[1970]	0.382835	2.27143	0.102154	Human	H1N1	1996	CY021010
[1973]	0.349706	2.47958	-0.566635	Human	H1N1	1981	CY021034
[1974]	0.325577	2.44378	-0.767825	Human	H1N1	1982	CY021042
[1975]	0.396578	1.77516	-0.869825	Human	H1N1	1954	CY021058
[1985]	0.441941	2.47501	-0.527499	Human	H1N1	2000	CY021634
[1986]	0.482979	2.49304	-0.691931	Human	H1N1	2000	CY021698
[1987]	0.368333	1.67992	-0.764618	Human	H1N1	1950	CY021706
[1988]	0.241595	1.43518	-0.565387	Human	H1N1	1945	CY021714
[1989]	0.756283	0.497974	0.0165438	Human	H1N1	1978	CY021722
[1990]	0.305786	2.39123	-0.820815	Human	H1N1	1984	CY021730
[1991]	0.440332	2.74698	-0.497181	Human	H1N1	1986	CY021738
[1993]	0.114167	2.43876	-0.284697	Human	H1N1	2000	CY021754
[1994]	0.485244	2.6845	-0.260253	Human	H1N1	2005	CY021762
[1999]	0.380369	2.13944	-0.700069	Human	H1N1	1978	CY021802
[2002]	0.323008	1.7129	-0.604593	Human	H1N1	1951	CY021826
[2006]	0.244128	1.79273	-0.554484	Human	H1N1	1951	CY021906
[2007]	0.74481	0.411761	-0.0674825	Human	H1N1	1979	CY021914
[2013]	0.1486	1.56419	-1.09893	Human	H1N1	1976	CY021962
[2015]	0.468356	2.78359	-0.410924	Human	H1N1	1987	CY021978
[2019]	0.326913	1.65017	-0.666158	Human	H1N1	1951	CY022026
[2021]	0.323008	1.7129	-0.604593	Human	H1N1	1951	CY022098
[2022]	0.460448	2.44831	-0.804305	Human	H1N1	2000	CY022154
[2023]	0.483443	2.20742	-0.551874	Human	H1N1	2000	CY022162
[2024]	0.4585	2.45063	-0.809281	Human	H1N1	2000	CY022170
[2025]	0.461396	2.45855	-0.815101	Human	H1N1	2000	CY022178
[2032]	0.461396	2.45855	-0.815101	Human	H1N1	2000	CY022490
[2033]	0.460448	2.44831	-0.804305	Human	H1N1	2000	CY022498
[2035]	0.472504	2.49527	-0.793541	Human	H1N1	2000	CY022514
[2038]	0.501395	2.5906	-0.782905	Human	H1N1	2001	CY022538
[2039]	0.501395	2.5906	-0.782905	Human	H1N1	2001	CY022546
[2044]	0.507655	2.64793	-0.217693	Human	H1N1	2005	CY022586
[2054]	-0.0246147	0.774549	-0.572539	Human	H1N1	1918	DQ208311
[2058]	0.385409	2.2874	-0.652652	Human	H1N1	2006	DQ381564
[2059]	0.371088	2.27319	-0.0462982	Human	H1N1	1996	DQ415305
[2060]	0.457097	2.56307	-0.66422	Human	H1N1	1997	DQ415306
[2061]	0.500761	2.48001	-0.789245	Human	H1N1	1999	DQ415307
[2087]	0.556707	2.50569	-0.536649	Human	H1N1	1999	DQ508856
[2089]	0.457217	2.69896	-0.504362	Human	H1N1	1986	DQ508872
[2091]	0.256404	2.31956	-0.297683	Human	H1N1	1991	DQ508888
[2092]	0.372993	2.08328	-0.672654	Human	H1N1	1977	DQ508896
[2093]	0.195193	1.44303	-0.58415	Human	H1N1	1933	DQ508904
[2098]	-0.469751	-0.661142	-1.47541	Human	H1N2	2004	EF101746
[2099]	-0.612954	-0.808444	-1.04819	Human	H1N1	2005	EF101755
[2100]	0.188242	1.52074	-1.14988	Human	H1N1	1934	EF467820
[2122]	0.222115	1.45433	-1.5425	Human	H1N1	1934	V01106
[2123]	0.203966	1.48477	-0.573888	Human	H1N1	1933	X17336
[2124]	0.0349085	1.41465	-0.604318	Human	H1N1	1947	X99039
[45]	0.487414	1.32914	-0.746763	Human	H2N2	1957	AY209990
[46]	0.57884	1.29355	-0.883112	Human	H2N2	1957	AY209991
[47]	0.380814	1.27789	-0.776198	Human	H2N2	1958	AY209992
[48]	0.359886	1.17722	-0.73114	Human	H2N2	1959	AY209993
[49]	0.474894	1.29697	-0.73951	Human	H2N2	1960	AY209994
[50]	0.516417	1.06008	-0.252323	Human	H2N2	1961	AY209995
[51]	0.599603	1.05923	-0.364279	Human	H2N2	1962	AY209996
[52]	0.719095	0.863948	-0.182181	Human	H2N2	1964	AY209997
[53]	0.50755	0.755685	0.312974	Human	H2N2	1965	AY209998
[54]	0.521166	0.817603	0.074867	Human	H2N2	1965	AY209999
[55]	0.540676	0.711624	-0.0859075	Human	H2N2	1965	AY210000
[56]	0.532832	0.902249	-0.0389476	Human	H2N2	1966	AY210001
[57]	0.567005	0.975008	0.0116224	Human	H2N2	1966	AY210002
[58]	0.571528	0.530744	0.00873998	Human	H2N2	1967	AY210003
[59]	0.646532	0.700979	-0.0520411	Human	H2N2	1967	AY210004
[60]	0.603215	0.726591	-0.223216	Human	H2N2	1967	AY210005
[61]	0.509118	0.907372	-0.0298664	Human	H2N2	1967	AY210006
[62]	0.654015	0.538041	-0.138526	Human	H2N2	1968	AY210007
[1576]	0.45769	1.31242	-1.02742	Human	H2N2	1957	CY014981
[1939]	0.343341	1.20936	-0.487154	Human	H2N2	1958	CY020322
[1945]	0.407361	1.07055	-1.11371	Human	H2N2	1958	CY020378
[1946]	0.380814	1.27789	-0.776198	Human	H2N2	1957	CY020386
[1947]	0.559451	0.717637	-0.0967161	Human	H2N2	1967	CY020394
[1948]	0.559451	0.717637	-0.0967161	Human	H2N2	1967	CY020402
[1949]	0.559451	0.717637	-0.0967161	Human	H2N2	1967	CY020410
[1950]	0.618487	0.540788	-0.255574	Human	H2N2	1968	CY020418
[1962]	0.584455	0.682943	-0.250427	Human	H2N2	1967	CY020522
[1965]	0.372278	1.1831	-0.791679	Human	H2N2	1959	CY020546
[1966]	0.618487	0.540788	-0.255574	Human	H2N2	1967	CY020554
[1971]	0.407361	1.07055	-1.11371	Human	H2N2	1958	CY021018
[1972]	0.62531	0.490775	-0.243294	Human	H2N2	1968	CY021026
[1977]	0.433668	1.03271	-1.06833	Human	H2N2	1958	CY021074
[1998]	0.4642	1.30998	-0.756849	Human	H2N2	1958	CY021794
[2000]	0.422944	1.10558	-1.16683	Human	H2N2	1957	CY021810
[2001]	0.390173	1.17385	-0.840162	Human	H2N2	1958	CY021818
[2010]	0.411513	1.25271	-0.902182	Human	H2N2	1960	CY021938
[2017]	0.559451	0.717637	-0.0967161	Human	H2N2	1967	CY022002
[2018]	0.362693	1.19919	-0.582601	Human	H2N2	1957	CY022018
[2046]	0.45769	1.31242	-1.02742	Human	H2N2	2005	DQ009921
[2085]	0.49271	1.33685	-0.787085	Human	H2N2	1957	DQ508840
[2090]	0.64059	0.854767	-0.110145	Human	H2N2	1964	DQ508880
[2110]	0.424753	1.09903	-0.818792	Human	H2N2	1957	EF633440
[2112]	0.4996	1.4181	-0.864819	Human	H2N2	1960	M23974
[2113]	0.522631	1.18295	-0.838787	Human	H2N2	1957	M26078
[2114]	0.571998	0.870277	-0.0464406	Human	H2N2	1968	M26079
[2115]	0.482473	1.48923	-1.00805	Human	H2N2	1957	M81573
[2116]	0.402952	1.38769	-0.895228	Human	H2N2	1957	M81579
[2117]	0.402952	1.38769	-0.895228	Human	H2N2	1957	M81585
[4]	0.867248	-0.390585	-0.0507599	Human	H3N2	1993	AF037424
[5]	0.787132	-0.0275642	0.24023	Human	H3N2	1995	AF037425
[6]	0.812094	-0.43938	-0.126668	Human	H3N2	1996	AF037426
[7]	0.874636	-0.284925	0.0153805	Human	H3N2	1996	AF037427
[8]	0.959509	-0.255534	0.254152	Human	H3N2	1996	AF037428
[9]	0.868681	-0.294488	0.415526	Human	H3N2	1997	AF037429
[23]	0.896496	-0.206513	0.0606638	Human	H3N2	1997	AF257197
[24]	0.959926	-0.38661	0.0752993	Human	H3N2	1997	AF257198
[31]	0.623708	0.920437	-0.0887669	Human	H3N2	1968	AF348174
[36]	0.820592	-0.239351	0.227813	Human	H3N2	1997	AF483603
[39]	-0.620578	-0.330446	-2.2853	Human	H3N2	1999	AJ293922
[43]	0.711129	0.145371	-0.27392	Human	H3N2	1972	AX350188
[63]	0.612987	0.838407	-0.150549	Human	H3N2	1968	AY210193
[64]	0.681578	0.955054	-0.12702	Human	H3N2	1968	AY210194
[65]	0.658089	0.752241	-0.0821459	Human	H3N2	1968	AY210195
[66]	0.502849	0.17247	-0.102449	Human	H3N2	1969	AY210196
[67]	0.645534	0.970783	-0.23534	Human	H3N2	1969	AY210197
[68]	0.626065	1.05191	-0.0165165	Human	H3N2	1969	AY210198
[69]	0.694734	0.223903	-0.231628	Human	H3N2	1970	AY210199
[70]	0.471381	0.226807	0.0397289	Human	H3N2	1970	AY210200
[71]	0.632623	0.297915	-0.175054	Human	H3N2	1970	AY210201
[72]	0.594747	0.99132	-0.0321934	Human	H3N2	1971	AY210202
[73]	0.6986	0.218284	-0.322942	Human	H3N2	1971	AY210203
[74]	0.754468	0.240308	-0.127159	Human	H3N2	1971	AY210204
[75]	0.660589	0.137346	-0.142821	Human	H3N2	1972	AY210205
[76]	0.728027	0.217083	-0.17685	Human	H3N2	1972	AY210206
[87]	0.819431	-1.06264	-0.359685	Human	H3N2	2003	CY000006
[88]	0.808464	-1.03758	-0.365481	Human	H3N2	2003	CY000014
[89]	0.815924	-0.932814	-0.371308	Human	H3N2	2003	CY000022
[90]	1.0605	-0.242298	0.662209	Human	H3N2	2003	CY000030
[91]	0.758276	-1.17555	-0.541596	Human	H3N2	2004	CY000038
[92]	0.878731	-1.09902	-0.14312	Human	H3N2	2003	CY000046
[93]	0.817454	-1.02305	-0.444383	Human	H3N2	2003	CY000054
[94]	0.817454	-1.02305	-0.444383	Human	H3N2	2003	CY000062
[95]	0.819233	-1.00568	-0.3359	Human	H3N2	2003	CY000070
[96]	0.841853	-1.19636	-0.150216	Human	H3N2	2003	CY000078
[97]	0.816386	-1.00198	-0.385883	Human	H3N2	2003	CY000086
[98]	0.828441	-1.03972	-0.394936	Human	H3N2	2003	CY000094
[99]	0.767625	-0.95918	-0.373431	Human	H3N2	2003	CY000102
[100]	0.831338	-1.0318	-0.400756	Human	H3N2	2003	CY000110
[101]	0.88518	-1.19527	-0.288766	Human	H3N2	2002	CY000118
[102]	0.826319	-0.62056	-0.31005	Human	H3N2	2003	CY000126
[103]	0.846767	-1.10821	-0.179254	Human	H3N2	2003	CY000134
[104]	0.814392	-1.1845	-0.224769	Human	H3N2	2003	CY000142
[105]	0.828441	-1.03972	-0.394936	Human	H3N2	2003	CY000150
[106]	0.828441	-1.03972	-0.394936	Human	H3N2	2003	CY000158
[107]	0.809077	-0.969578	-0.372738	Human	H3N2	2003	CY000166
[108]	0.839026	-0.970766	-0.614505	Human	H3N2	2003	CY000174
[109]	0.878731	-1.09902	-0.14312	Human	H3N2	2003	CY000182
[110]	0.886583	-1.036	-0.368563	Human	H3N2	2001	CY000190
[111]	0.82172	-1.03862	-0.285869	Human	H3N2	2003	CY000198
[112]	0.821631	-1.04845	-0.313295	Human	H3N2	2001	CY000206
[113]	0.912068	-1.01301	-0.403405	Human	H3N2	2002	CY000214
[114]	0.913763	-1.0958	-0.564971	Human	H3N2	2002	CY000222
[115]	0.846166	-1.02947	-0.381741	Human	H3N2	2002	CY000230
[116]	0.778924	-1.05971	-0.202044	Human	H3N2	2002	CY000238
[117]	0.969616	-0.95428	-0.352968	Human	H3N2	2002	CY000246
[118]	0.809442	-1.0614	-0.432736	Human	H3N2	2003	CY000254
[119]	0.905221	-0.974565	-0.569851	Human	H3N2	2004	CY000262
[120]	0.878731	-1.09902	-0.14312	Human	H3N2	2003	CY000270
[121]	0.886583	-1.036	-0.368563	Human	H3N2	2001	CY000278
[122]	0.854951	-1.04633	-0.349211	Human	H3N2	2002	CY000286
[123]	0.829912	-1.01367	-0.35627	Human	H3N2	2002	CY000294
[124]	0.846345	-0.926028	-0.0594549	Human	H3N2	2002	CY000302
[125]	0.878979	-0.990492	-0.304232	Human	H3N2	2001	CY000310
[126]	0.866341	-0.995204	-0.409038	Human	H3N2	2002	CY000318
[127]	0.897991	-0.998287	-0.34642	Human	H3N2	2001	CY000326
[128]	0.955742	-0.945587	-0.397007	Human	H3N2	2002	CY000334
[129]	0.887552	-1.05959	-0.435182	Human	H3N2	2002	CY000342
[130]	0.819853	-1.09904	-0.0914378	Human	H3N2	2003	CY000350
[131]	0.846767	-1.10821	-0.179254	Human	H3N2	2003	CY000358
[132]	0.846767	-1.10821	-0.179254	Human	H3N2	2003	CY000366
[133]	0.759038	-1.0185	-0.0699332	Human	H3N2	2004	CY000374
[134]	0.846767	-1.10821	-0.179254	Human	H3N2	2003	CY000382
[135]	0.823358	-0.962019	-0.0538412	Human	H3N2	2001	CY000390
[136]	0.900963	-1.05388	-0.385862	Human	H3N2	2002	CY000398
[137]	0.901695	-1.011	-0.281483	Human	H3N2	2002	CY000406
[138]	0.886067	-1.01895	-0.396947	Human	H3N2	2002	CY000414
[139]	0.843971	-1.1494	-0.389412	Human	H3N2	2002	CY000422
[140]	0.858746	-1.0305	-0.376884	Human	H3N2	2002	CY000430
[141]	0.883687	-1.04392	-0.362743	Human	H3N2	2002	CY000438
[142]	0.920697	-1.0387	-0.256433	Human	H3N2	2002	CY000446
[144]	0.900885	-0.708427	0.111377	Human	H3N2	1999	CY000462
[145]	1.02301	-0.567205	0.361074	Human	H3N2	2000	CY000470
[146]	0.800239	-0.958494	-0.343094	Human	H3N2	2003	CY000478
[147]	0.899258	-1.11277	-0.236091	Human	H3N2	2001	CY000486
[148]	0.863444	-1.00312	-0.403217	Human	H3N2	2002	CY000494
[149]	0.919796	-1.04843	-0.246176	Human	H3N2	2002	CY000502
[150]	0.888659	-0.908562	-0.268476	Human	H3N2	2003	CY000510
[151]	0.851621	-1.01449	-0.478158	Human	H3N2	2003	CY000517
[152]	0.878731	-1.09902	-0.14312	Human	H3N2	2003	CY000526
[153]	0.915456	-0.906254	-0.313788	Human	H3N2	2002	CY000534
[154]	0.794676	-0.888144	-0.101844	Human	H3N2	2002	CY000542
[155]	0.887552	-1.05959	-0.435182	Human	H3N2	2002	CY000550
[156]	0.868127	-0.993939	-0.380101	Human	H3N2	2002	CY000558
[157]	0.83327	-0.981766	-0.325361	Human	H3N2	2004	CY000566
[158]	0.877719	-1.0114	-0.295943	Human	H3N2	2001	CY000574
[159]	0.890445	-1.0416	-0.459873	Human	H3N2	2001	CY000581
[160]	0.90982	-1.04678	-0.278339	Human	H3N2	2002	CY000590
[161]	1.14439	-0.711058	0.253705	Human	H3N2	1999	CY000598
[162]	1.1661	-0.675502	0.214597	Human	H3N2	1999	CY000606
[163]	1.14849	-0.463093	0.368839	Human	H3N2	2000	CY000614
[164]	1.02444	-0.520488	0.260891	Human	H3N2	1999	CY000622
[165]	0.888101	-0.901236	-0.523047	Human	H3N2	2002	CY000630
[166]	1.14149	-0.718975	0.259525	Human	H3N2	1999	CY000638
[167]	1.08403	-0.607811	0.315007	Human	H3N2	1999	CY000646
[168]	0.936003	-0.404325	0.229663	Human	H3N2	1999	CY000654
[169]	0.933985	-0.402769	0.225497	Human	H3N2	2000	CY000662
[170]	1.01359	-0.761266	0.132149	Human	H3N2	2000	CY000670
[171]	1.09423	-0.553297	0.279743	Human	H3N2	1999	CY000678
[172]	0.919031	-0.3354	0.19505	Human	H3N2	1999	CY000686
[173]	1.15597	-0.467178	0.445111	Human	H3N2	2000	CY000694
[174]	0.972304	-0.510765	0.287768	Human	H3N2	2000	CY000702
[175]	1.14439	-0.711058	0.253705	Human	H3N2	2000	CY000710
[176]	0.922125	-0.419306	0.380642	Human	H3N2	2000	CY000718
[177]	0.952223	-0.621862	0.174965	Human	H3N2	1999	CY000726
[178]	1.0814	-0.638125	0.285495	Human	H3N2	1999	CY000734
[179]	1.1955	-0.706506	0.151648	Human	H3N2	2000	CY000742
[180]	1.12808	-0.660605	0.206394	Human	H3N2	1999	CY000750
[181]	0.829332	-1.13165	-0.440315	Human	H3N2	2003	CY000758
[182]	0.723319	-1.17721	-0.561358	Human	H3N2	2004	CY000766
[183]	0.842074	-1.08164	-0.125816	Human	H3N2	2003	CY000774
[184]	0.808349	-1.09101	-0.0935196	Human	H3N2	2003	CY000782
[185]	0.819791	-1.0843	-0.0699934	Human	H3N2	2003	CY000790
[186]	0.877565	-1.04833	-0.364741	Human	H3N2	2002	CY000798
[187]	1.01984	-0.723157	0.493716	Human	H3N2	1999	CY000806
[188]	1.11962	-0.606668	0.238471	Human	H3N2	1999	CY000814
[189]	1.08228	-0.628652	0.275508	Human	H3N2	2000	CY000822
[190]	1.08693	-0.599894	0.309187	Human	H3N2	1999	CY000830
[191]	0.962793	-0.525012	0.272518	Human	H3N2	2000	CY000838
[192]	0.936881	-0.394852	0.219677	Human	H3N2	2000	CY000846
[193]	0.944256	-0.577407	0.280213	Human	H3N2	2000	CY000854
[194]	0.883087	-0.503735	0.0974856	Human	H3N2	1999	CY000862
[195]	0.954989	-1.19842	0.202479	Human	H3N2	2003	CY000870
[196]	0.867804	-0.928801	-0.0969405	Human	H3N2	2003	CY000878
[197]	0.855539	-1.0383	-0.251167	Human	H3N2	2003	CY000886
[198]	0.832154	-1.01346	-0.280165	Human	H3N2	2004	CY000894
[199]	0.828441	-1.03972	-0.394936	Human	H3N2	2003	CY000906
[200]	0.837075	-1.07371	-0.135101	Human	H3N2	2003	CY000914
[201]	0.824835	-0.99907	-0.304128	Human	H3N2	2003	CY000922
[202]	0.893273	-1.08624	-0.488774	Human	H3N2	2002	CY000930
[203]	0.908392	-1.18864	-0.365989	Human	H3N2	2002	CY000938
[204]	0.919796	-1.04843	-0.246176	Human	H3N2	2002	CY000946
[205]	0.803607	-1.0229	-0.161608	Human	H3N2	2003	CY000954
[206]	0.889671	-0.931079	-0.311295	Human	H3N2	2003	CY000962
[207]	0.826777	-0.98467	-0.482333	Human	H3N2	2003	CY000970
[208]	0.840186	-1.03898	-0.40649	Human	H3N2	2003	CY000978
[209]	1.02444	-0.520488	0.260891	Human	H3N2	2000	CY000986
[210]	0.965754	-0.632322	0.219454	Human	H3N2	1999	CY000994
[211]	1.17055	-0.663217	0.271098	Human	H3N2	2000	CY001002
[212]	1.12808	-0.660605	0.206394	Human	H3N2	1999	CY001010
[213]	1.13212	-0.286152	0.794394	Human	H3N2	2003	CY001018
[214]	0.799768	-0.966012	-0.442609	Human	H3N2	2003	CY001026
[215]	0.832154	-1.01346	-0.280165	Human	H3N2	2004	CY001034
[216]	0.816386	-1.00198	-0.385883	Human	H3N2	2003	CY001042
[217]	0.823884	-1.02087	-0.519865	Human	H3N2	2003	CY001050
[218]	0.824047	-1.03415	-0.325746	Human	H3N2	2003	CY001058
[219]	0.763121	-1.05685	-0.509846	Human	H3N2	2003	CY001069
[220]	0.883011	-1.03344	-0.0129012	Human	H3N2	2002	CY001077
[221]	0.88079	-1.05183	-0.356923	Human	H3N2	2002	CY001085
[222]	0.846767	-1.10821	-0.179254	Human	H3N2	2003	CY001093
[223]	0.846767	-1.10821	-0.179254	Human	H3N2	2003	CY001101
[224]	0.846166	-1.02947	-0.381741	Human	H3N2	2002	CY001109
[225]	0.878731	-1.09902	-0.14312	Human	H3N2	2003	CY001117
[226]	0.965754	-0.632322	0.219454	Human	H3N2	1999	CY001125
[227]	0.828201	-0.98798	-0.0191279	Human	H3N2	2002	CY001133
[228]	1.08228	-0.628652	0.275508	Human	H3N2	2000	CY001141
[229]	0.884317	-1.17047	-0.280196	Human	H3N2	2002	CY001149
[230]	0.863444	-1.00312	-0.403217	Human	H3N2	2002	CY001157
[231]	1.00467	-1.14537	-0.535999	Human	H3N2	2003	CY001165
[232]	0.870897	-1.06168	-0.340349	Human	H3N2	2001	CY001173
[233]	1.08228	-0.628652	0.275508	Human	H3N2	1999	CY001181
[234]	0.978133	-0.990191	-0.384739	Human	H3N2	2002	CY001189
[235]	0.782127	-1.03391	-0.447355	Human	H3N2	2003	CY001194
[236]	0.860271	-1.09868	-0.405428	Human	H3N2	2002	CY001202
[237]	0.845164	-1.01051	-0.330352	Human	H3N2	2003	CY001210
[238]	0.871895	-0.926149	-0.626642	Human	H3N2	2003	CY001218
[239]	0.880806	-1.08071	-0.198275	Human	H3N2	2003	CY001226
[240]	0.818936	-0.977499	-0.248274	Human	H3N2	2004	CY001234
[241]	0.859882	-0.958168	-0.234928	Human	H3N2	2002	CY001242
[242]	1.05097	-0.621443	0.263584	Human	H3N2	2000	CY001250
[243]	1.18044	-0.341207	0.543966	Human	H3N2	2003	CY001258
[244]	0.905643	-1.0035	-0.320342	Human	H3N2	2002	CY001266
[245]	1.14439	-0.711058	0.253705	Human	H3N2	1999	CY001274
[246]	1.01281	-0.635569	0.287932	Human	H3N2	2000	CY001282
[247]	0.823374	-1.01292	-0.333548	Human	H3N2	2003	CY001290
[248]	0.828441	-1.03972	-0.394936	Human	H3N2	2003	CY001298
[249]	0.879889	-1.06156	-0.346666	Human	H3N2	2002	CY001306
[250]	0.897022	-0.964227	-0.396642	Human	H3N2	2002	CY001314
[251]	0.911634	-1.045	-0.361427	Human	H3N2	2002	CY001322
[252]	0.887552	-1.05959	-0.435182	Human	H3N2	2002	CY001330
[253]	0.879889	-1.06156	-0.346666	Human	H3N2	2002	CY001338
[254]	0.761922	-0.956566	-0.348798	Human	H3N2	2003	CY001346
[255]	1.1661	-0.675502	0.214597	Human	H3N2	1999	CY001354
[256]	1.08459	-0.649604	0.309016	Human	H3N2	1999	CY001362
[257]	1.15462	-0.441437	0.62776	Human	H3N2	2003	CY001378
[258]	1.00486	-0.546801	0.259027	Human	H3N2	1999	CY001386
[259]	0.962793	-0.525012	0.272518	Human	H3N2	2000	CY001402
[260]	0.791026	-1.03157	-0.417818	Human	H3N2	2003	CY001410
[261]	0.86833	-0.556227	0.308132	Human	H3N2	1999	CY001418
[262]	0.824047	-1.03415	-0.325746	Human	H3N2	2003	CY001426
[263]	0.8121	-1.06461	-0.531711	Human	H3N2	2002	CY001434
[264]	0.900848	-0.986646	-0.465789	Human	H3N2	2002	CY001442
[265]	1.08224	-0.614489	0.296086	Human	H3N2	1999	CY001450
[266]	0.948091	-0.555766	0.212107	Human	H3N2	1999	CY001458
[267]	0.868773	-0.952397	-0.16356	Human	H3N2	2003	CY001466
[268]	1.14639	-0.2368	0.697171	Human	H3N2	2003	CY001474
[269]	0.964754	-0.581524	0.184732	Human	H3N2	1998	CY001482
[270]	0.941925	-0.703831	0.166088	Human	H3N2	1998	CY001490
[271]	0.935647	-0.589709	0.322293	Human	H3N2	1998	CY001498
[272]	0.905553	-0.548538	0.162139	Human	H3N2	1998	CY001509
[273]	0.838991	-1.10918	-0.20951	Human	H3N2	2003	CY001517
[274]	1.14727	-0.57755	0.219173	Human	H3N2	2000	CY001525
[275]	1.08693	-0.656121	0.285305	Human	H3N2	1999	CY001533
[276]	1.12447	-0.388059	0.581017	Human	H3N2	2003	CY001541
[277]	0.988957	-1.12828	0.0805522	Human	H3N2	2003	CY001549
[278]	0.791026	-1.03157	-0.417818	Human	H3N2	2003	CY001557
[279]	0.791026	-1.03157	-0.417818	Human	H3N2	2003	CY001565
[280]	0.955643	-0.665849	0.191191	Human	H3N2	1998	CY001573
[281]	0.944002	-0.614804	0.182102	Human	H3N2	1999	CY001581
[282]	0.959979	-0.733098	0.122161	Human	H3N2	1998	CY001589
[283]	0.954766	-0.675321	0.201178	Human	H3N2	1999	CY001597
[284]	0.955643	-0.665849	0.191191	Human	H3N2	1999	CY001605
[285]	0.956657	-0.667474	0.194265	Human	H3N2	1999	CY001613
[286]	0.949468	-0.5164	0.271559	Human	H3N2	1999	CY001621
[287]	0.794907	-0.997526	-0.171011	Human	H3N2	2003	CY001629
[288]	0.814392	-1.1845	-0.224769	Human	H3N2	2003	CY001637
[289]	1.0605	-0.242298	0.662209	Human	H3N2	2003	CY001645
[290]	0.813223	-1.06539	-0.406468	Human	H3N2	2003	CY001653
[291]	0.955686	-0.741397	0.328622	Human	H3N2	1999	CY001661
[292]	0.91944	-0.671191	0.0872787	Human	H3N2	1999	CY001669
[293]	0.935647	-0.589709	0.322293	Human	H3N2	1998	CY001677
[295]	0.941925	-0.703831	0.166088	Human	H3N2	1999	CY001693
[296]	0.960059	-0.601955	0.243649	Human	H3N2	1999	CY001701
[297]	0.976678	-0.637487	0.224191	Human	H3N2	1999	CY001709
[298]	0.828441	-1.03972	-0.394936	Human	H3N2	2003	CY001717
[299]	0.907511	-1.03343	-0.344556	Human	H3N2	2001	CY001725
[300]	0.928743	-1.13718	-0.696872	Human	H3N2	2002	CY001733
[301]	0.884686	-1.04089	-0.468211	Human	H3N2	2002	CY001741
[302]	0.978713	-0.539436	0.437446	Human	H3N2	1999	CY001749
[303]	0.966914	-0.711766	0.12949	Human	H3N2	1999	CY001757
[304]	0.944002	-0.614804	0.182102	Human	H3N2	1999	CY001765
[305]	0.928727	-0.600043	0.208183	Human	H3N2	1999	CY001773
[306]	0.951869	-0.683238	0.206997	Human	H3N2	1999	CY001781
[307]	0.952186	-0.46401	0.293486	Human	H3N2	1998	CY001789
[308]	0.937978	-0.617485	0.143681	Human	H3N2	1999	CY001797
[309]	0.958148	-0.663039	0.157408	Human	H3N2	1998	CY001805
[310]	0.941925	-0.703831	0.166088	Human	H3N2	1999	CY001813
[311]	0.955643	-0.665849	0.191191	Human	H3N2	1998	CY001821
[312]	0.955643	-0.665849	0.191191	Human	H3N2	1999	CY001829
[313]	0.955999	-0.61144	0.264885	Human	H3N2	1999	CY001837
[314]	0.941925	-0.703831	0.166088	Human	H3N2	1999	CY001845
[315]	0.941925	-0.703831	0.166088	Human	H3N2	1999	CY001853
[316]	0.942964	-0.613434	0.179298	Human	H3N2	1999	CY001861
[317]	0.921309	-0.664478	0.144894	Human	H3N2	1999	CY001869
[318]	0.920853	-0.719643	0.253215	Human	H3N2	1999	CY001877
[319]	0.924302	-0.490607	0.318374	Human	H3N2	1999	CY001885
[320]	0.887151	-0.574334	0.280655	Human	H3N2	1999	CY001893
[321]	0.892606	-0.593166	0.223317	Human	H3N2	1999	CY001901
[322]	0.921646	-0.595649	0.330011	Human	H3N2	1999	CY001909
[323]	0.937787	-0.567456	0.227436	Human	H3N2	1999	CY001917
[324]	0.950396	-0.607694	0.270724	Human	H3N2	1999	CY001925
[325]	0.869437	-0.862223	0.0867315	Human	H3N2	1999	CY001933
[326]	0.964519	-0.703209	0.157386	Human	H3N2	1999	CY001941
[327]	0.879889	-1.06156	-0.346666	Human	H3N2	2002	CY001949
[329]	1.04006	-0.729327	0.174505	Human	H3N2	1999	CY001965
[330]	0.898051	-0.568229	0.164972	Human	H3N2	1999	CY001973
[331]	0.936524	-0.580237	0.312307	Human	H3N2	1999	CY001981
[332]	0.958148	-0.663039	0.157408	Human	H3N2	1999	CY001989
[333]	0.913105	-0.581464	0.247073	Human	H3N2	1999	CY001997
[334]	1.17509	-0.29032	0.816456	Human	H3N2	2005	CY002005
[335]	1.12761	-0.284633	0.739657	Human	H3N2	2005	CY002013
[336]	1.12294	-0.315236	0.651326	Human	H3N2	2005	CY002021
[337]	1.14926	-0.318916	0.731141	Human	H3N2	2004	CY002029
[338]	1.06612	-0.201111	0.687796	Human	H3N2	2005	CY002037
[339]	1.10643	-0.161833	0.667087	Human	H3N2	2004	CY002045
[340]	1.06145	-0.248612	0.777421	Human	H3N2	2004	CY002053
[341]	1.11232	-0.169586	0.683861	Human	H3N2	2005	CY002061
[342]	1.08907	-0.417353	0.705287	Human	H3N2	2004	CY002069
[343]	1.11351	-0.270874	0.738209	Human	H3N2	2005	CY002077
[344]	1.12918	-0.249327	0.825685	Human	H3N2	2004	CY002085
[345]	0.83575	0.350693	0.254983	Human	H3N2	1986	CY002093
[346]	0.761466	0.127689	-0.124613	Human	H3N2	1972	CY002101
[347]	0.820929	-1.02324	-0.189996	Human	H3N2	2003	CY002109
[348]	0.866855	-0.616861	0.462992	Human	H3N2	1999	CY002117
[349]	0.955643	-0.665849	0.191191	Human	H3N2	1998	CY002125
[350]	0.911634	-1.045	-0.361427	Human	H3N2	2002	CY002133
[351]	0.972604	-0.576775	0.471495	Human	H3N2	1999	CY002141
[352]	0.941843	-0.612212	0.254903	Human	H3N2	1999	CY002149
[354]	0.946735	-0.800888	0.308027	Human	H3N2	1999	CY002165
[355]	0.863911	-0.52779	0.111889	Human	H3N2	1999	CY002173
[356]	1.14472	-0.285709	0.767112	Human	H3N2	2004	CY002181
[357]	1.02383	-0.332709	0.589295	Human	H3N2	2005	CY002189
[358]	1.07557	-0.239601	0.829338	Human	H3N2	2004	CY002197
[359]	1.08969	-0.174577	0.710099	Human	H3N2	2005	CY002205
[360]	1.09811	-0.268562	1.0081	Human	H3N2	2004	CY002213
[361]	1.13453	-0.341884	0.644598	Human	H3N2	2004	CY002221
[362]	1.0746	-0.166509	0.811069	Human	H3N2	2004	CY002229
[363]	1.12761	-0.284633	0.739657	Human	H3N2	2004	CY002237
[364]	1.0925	-0.143637	0.7799	Human	H3N2	2005	CY002245
[365]	1.12761	-0.284633	0.739657	Human	H3N2	2004	CY002253
[366]	1.16314	-0.368983	0.611872	Human	H3N2	2004	CY002261
[367]	1.10469	-0.182541	0.910637	Human	H3N2	2005	CY002269
[368]	0.842751	0.0375569	0.47725	Human	H3N2	1995	CY002277
[369]	1.18458	-0.236609	0.578337	Human	H3N2	2004	CY002285
[370]	1.13342	-0.237757	0.817179	Human	H3N2	2004	CY002293
[371]	1.00632	-0.599655	0.219112	Human	H3N2	1999	CY002301
[372]	0.955643	-0.665849	0.191191	Human	H3N2	1999	CY002309
[373]	1.08693	-0.599894	0.309187	Human	H3N2	1999	CY002317
[374]	0.890445	-1.0416	-0.459873	Human	H3N2	2001	CY002333
[375]	0.955773	-0.644246	0.142477	Human	H3N2	1999	CY002341
[376]	0.828441	-1.03972	-0.394936	Human	H3N2	2003	CY002349
[379]	0.918139	-0.679847	0.165164	Human	H3N2	1999	CY002373
[380]	0.955643	-0.665849	0.191191	Human	H3N2	1998	CY002381
[381]	0.9663	-0.771294	0.0803402	Human	H3N2	1998	CY002389
[384]	1.14419	-0.331451	0.810176	Human	H3N2	2004	CY002413
[385]	1.08581	-0.169199	0.801796	Human	H3N2	2004	CY002421
[386]	1.08581	-0.169199	0.801796	Human	H3N2	2004	CY002429
[387]	1.12761	-0.284633	0.739657	Human	H3N2	2004	CY002437
[388]	1.10718	-0.165906	0.657444	Human	H3N2	2004	CY002445
[389]	1.12183	-0.222408	0.836116	Human	H3N2	2005	CY002453
[390]	1.04822	-0.258777	0.655735	Human	H3N2	2005	CY002461
[391]	1.12092	-0.363982	0.751224	Human	H3N2	2005	CY002469
[392]	1.12102	-0.293742	0.696666	Human	H3N2	2004	CY002477
[393]	1.12894	-0.280979	0.736971	Human	H3N2	2005	CY002485
[394]	1.08581	-0.169199	0.801796	Human	H3N2	2005	CY002493
[395]	0.708617	0.28388	-0.309946	Human	H3N2	1971	CY002501
[396]	1.14743	-0.340898	0.740465	Human	H3N2	2004	CY002509
[397]	0.980477	-0.493544	0.287408	Human	H3N2	1999	CY002517
[398]	1.0922	-0.231357	0.535293	Human	H3N2	2003	CY002525
[401]	0.932961	-0.546801	0.339066	Human	H3N2	1998	CY002549
[402]	0.955643	-0.665849	0.191191	Human	H3N2	1999	CY002557
[403]	0.950396	-0.607694	0.270724	Human	H3N2	1999	CY002565
[405]	0.919099	-0.446551	0.349252	Human	H3N2	1999	CY002581
[406]	1.14636	-0.326833	0.736961	Human	H3N2	2004	CY002589
[407]	1.12761	-0.284633	0.739657	Human	H3N2	2004	CY002597
[408]	1.10644	-0.246978	0.753822	Human	H3N2	2004	CY002605
[409]	1.08581	-0.169199	0.801796	Human	H3N2	2004	CY002613
[422]	1.13553	-0.290205	0.735594	Human	H3N2	2004	CY002717
[423]	1.09976	-0.107105	0.726306	Human	H3N2	2005	CY002725
[424]	1.13601	-0.280197	0.755195	Human	H3N2	2004	CY002733
[425]	1.10517	-0.426346	0.703826	Human	H3N2	2005	CY002741
[426]	0.754333	0.162456	-0.191086	Human	H3N2	1972	CY002749
[427]	0.922318	0.221078	0.0505425	Human	H3N2	1986	CY002757
[428]	1.091	-0.137507	0.802983	Human	H3N2	2004	CY002765
[429]	1.08627	-0.175018	0.809096	Human	H3N2	2004	CY002773
[430]	1.12303	-0.31791	0.631167	Human	H3N2	2005	CY002781
[431]	1.13601	-0.280197	0.755195	Human	H3N2	2004	CY002789
[434]	0.891259	-1.0261	-0.26104	Human	H3N2	2001	CY002821
[435]	1.11586	-0.274459	0.724021	Human	H3N2	2004	CY002911
[436]	1.06084	-0.38048	0.537578	Human	H3N2	2004	CY002919
[437]	1.03548	-0.415084	0.653767	Human	H3N2	2004	CY002927
[438]	1.09452	-0.386015	0.728928	Human	H3N2	2004	CY002935
[439]	1.00319	-0.463501	0.617915	Human	H3N2	2004	CY002943
[440]	1.14227	-0.281261	0.825547	Human	H3N2	2004	CY002951
[441]	1.13214	-0.277139	0.792549	Human	H3N2	2004	CY002959
[442]	1.14752	-0.339412	0.746018	Human	H3N2	2004	CY002967
[443]	1.12924	-0.285055	0.798368	Human	H3N2	2004	CY002974
[444]	1.09364	-0.198301	1.12987	Human	H3N2	2004	CY002981
[451]	1.08581	-0.169199	0.801796	Human	H3N2	2004	CY003037
[452]	1.151	-0.318203	0.787354	Human	H3N2	2004	CY003045
[453]	1.1393	-0.249619	1.08612	Human	H3N2	2005	CY003053
[454]	1.1388	-0.18645	0.630673	Human	H3N2	2005	CY003061
[455]	0.87259	-0.133301	0.274482	Human	H3N2	1990	CY003069
[456]	1.12761	-0.284633	0.739657	Human	H3N2	2004	CY003077
[457]	0.877719	-1.0114	-0.295943	Human	H3N2	2001	CY003085
[458]	0.870807	-1.06049	-0.33858	Human	H3N2	2001	CY003093
[459]	0.969616	-0.95428	-0.352968	Human	H3N2	2002	CY003101
[460]	0.879889	-1.06156	-0.346666	Human	H3N2	2002	CY003109
[461]	0.888031	-1.03204	-0.371473	Human	H3N2	2002	CY003117
[462]	0.85405	-1.05606	-0.338955	Human	H3N2	2002	CY003126
[463]	0.886583	-1.036	-0.368563	Human	H3N2	2002	CY003133
[464]	0.87218	-1.04101	-0.350999	Human	H3N2	2002	CY003141
[465]	0.969616	-0.95428	-0.352968	Human	H3N2	2002	CY003149
[466]	0.899451	-1.09011	-0.499624	Human	H3N2	2002	CY003157
[467]	0.881897	-1.06464	-0.347596	Human	H3N2	2002	CY003165
[468]	0.911634	-1.045	-0.361427	Human	H3N2	2002	CY003173
[469]	0.869206	-1.09757	-0.470969	Human	H3N2	2002	CY003181
[470]	0.904787	-1.04298	-0.338598	Human	H3N2	2002	CY003189
[471]	0.879889	-1.06156	-0.346666	Human	H3N2	2002	CY003197
[472]	0.854467	-0.965262	-0.398395	Human	H3N2	2002	CY003205
[473]	0.912511	-1.03553	-0.371414	Human	H3N2	2002	CY003213
[474]	1.14572	-0.707404	0.251019	Human	H3N2	1999	CY003221
[475]	1.06505	-0.581482	0.271869	Human	H3N2	1999	CY003229
[476]	1.08987	-0.60614	0.282789	Human	H3N2	1999	CY003237
[477]	0.947598	-0.492749	0.225303	Human	H3N2	2000	CY003245
[478]	1.08228	-0.628652	0.275508	Human	H3N2	2000	CY003253
[479]	1.09006	-0.627687	0.305763	Human	H3N2	2000	CY003261
[480]	1.01329	-0.626121	0.290835	Human	H3N2	2000	CY003269
[481]	1.13297	-0.709343	0.263679	Human	H3N2	2000	CY003277
[482]	1.0822	-0.571925	0.299212	Human	H3N2	2000	CY003285
[489]	1.07696	-0.200856	0.81555	Human	H3N2	2004	CY003341
[490]	1.1139	-0.338134	0.819791	Human	H3N2	2005	CY003349
[491]	0.824176	0.10389	0.333954	Human	H3N2	1988	CY003357
[497]	1.10495	-0.252213	0.724978	Human	H3N2	2004	CY003413
[498]	1.14043	-0.348015	0.698236	Human	H3N2	2004	CY003421
[499]	0.878469	-1.05852	-0.427096	Human	H3N2	2002	CY003429
[500]	0.882794	-0.664575	0.0303488	Human	H3N2	1999	CY003437
[501]	0.977799	-0.475264	0.310398	Human	H3N2	1999	CY003445
[502]	1.12808	-0.660605	0.206394	Human	H3N2	2000	CY003453
[503]	1.02902	-0.610361	0.327431	Human	H3N2	2000	CY003461
[507]	0.802482	-0.036788	-0.0295717	Human	H3N2	1980	CY003493
[508]	0.862147	0.119655	-0.222251	Human	H3N2	1974	CY003501
[509]	0.730797	0.0881505	0.0552283	Human	H3N2	1985	CY003509
[510]	0.826938	0.17765	0.108093	Human	H3N2	1988	CY003517
[511]	0.891758	0.562116	0.0217012	Human	H3N2	1985	CY003525
[512]	0.754378	0.148053	-0.212012	Human	H3N2	1973	CY003533
[513]	0.837649	0.391872	0.0517144	Human	H3N2	1985	CY003541
[514]	0.800587	0.241906	0.266539	Human	H3N2	1987	CY003549
[515]	0.567794	0.903169	-0.265643	Human	H3N2	1972	CY003557
[516]	0.952186	-0.46401	0.293486	Human	H3N2	1998	CY003565
[517]	0.941925	-0.703831	0.166088	Human	H3N2	1999	CY003573
[518]	0.95619	-0.65448	0.0688672	Human	H3N2	1999	CY003581
[519]	0.976004	-0.687411	0.133836	Human	H3N2	1999	CY003589
[520]	0.970403	-0.706445	0.061929	Human	H3N2	1999	CY003597
[521]	0.936685	-0.571392	0.108737	Human	H3N2	1999	CY003605
[522]	0.907361	-0.548244	0.373615	Human	H3N2	1999	CY003613
[523]	0.894894	-0.861886	0.0708748	Human	H3N2	1999	CY003621
[524]	0.921646	-0.595649	0.330011	Human	H3N2	1999	CY003629
[525]	0.960732	-0.764167	0.252971	Human	H3N2	1999	CY003637
[526]	1.1237	-0.317847	0.78258	Human	H3N2	2005	CY003645
[527]	1.16489	-0.386288	0.652829	Human	H3N2	2005	CY003653
[528]	1.12967	-0.283305	0.716933	Human	H3N2	2004	CY003661
[529]	1.12428	-0.147084	0.657944	Human	H3N2	2004	CY003669
[531]	1.08954	-0.142848	0.486625	Human	H3N2	2003	CY003685
[535]	0.90619	0.0771432	0.250774	Human	H3N2	1992	CY003717
[536]	0.873256	0.233992	0.0422671	Human	H3N2	1983	CY003725
[537]	0.822955	0.398847	-0.335994	Human	H3N2	1975	CY003733
[538]	0.868696	0.260961	0.0326488	Human	H3N2	1983	CY003741
[539]	0.876859	0.290708	0.0972999	Human	H3N2	1984	CY003749
[540]	0.816358	-0.165451	-0.0764264	Human	H3N2	1994	CY003757
[543]	1.00325	-0.937956	-0.263407	Human	H3N2	2002	CY003782
[544]	1.15216	-0.710093	0.283959	Human	H3N2	1999	CY003790
[545]	0.995676	-0.558163	0.267067	Human	H3N2	1999	CY003798
[546]	0.817094	-0.863101	-0.1082	Human	H3N2	1999	CY003806
[547]	0.986014	-0.556448	0.20535	Human	H3N2	2000	CY003814
[548]	1.08693	-0.599894	0.309187	Human	H3N2	2000	CY003822
[549]	0.951917	-0.409133	0.438772	Human	H3N2	2000	CY003830
[551]	0.861966	0.25118	-0.214658	Human	H3N2	1975	CY006049
[552]	0.657907	0.313432	-0.373658	Human	H3N2	1982	CY006057
[553]	0.916476	-0.688663	0.218192	Human	H3N2	1999	CY006065
[554]	0.925537	-0.571898	0.205859	Human	H3N2	1999	CY006073
[555]	1.14299	-0.342019	0.776317	Human	H3N2	2005	CY006081
[556]	1.10212	-0.307621	0.774496	Human	H3N2	2005	CY006089
[557]	1.11542	-0.261689	0.753998	Human	H3N2	2004	CY006097
[558]	0.767789	-0.0341058	-0.14387	Human	H3N2	1980	CY006104
[560]	1.10114	-0.117134	0.70374	Human	H3N2	2004	CY006120
[561]	1.08585	-0.183122	0.781568	Human	H3N2	2005	CY006128
[562]	1.11781	-0.385286	0.723506	Human	H3N2	2005	CY006136
[563]	1.11966	-0.389508	0.663741	Human	H3N2	2005	CY006144
[564]	1.07152	-0.328362	0.753864	Human	H3N2	2005	CY006152
[565]	1.09976	-0.107105	0.726306	Human	H3N2	2005	CY006160
[566]	0.95698	-0.662195	0.188505	Human	H3N2	1999	CY006168
[568]	1.12967	-0.283305	0.716933	Human	H3N2	2004	CY006184
[571]	0.850312	0.290103	-0.157762	Human	H3N2	1980	CY006208
[572]	0.608823	0.874804	-0.0916324	Human	H3N2	1968	CY006216
[573]	0.71591	0.166308	-0.348257	Human	H3N2	1971	CY006224
[574]	0.868741	-0.556282	0.265623	Human	H3N2	1997	CY006232
[575]	0.79069	-0.308696	0.28507	Human	H3N2	1997	CY006240
[576]	0.883179	-0.604195	0.221551	Human	H3N2	1997	CY006248
[577]	0.835435	-0.553707	0.155894	Human	H3N2	1998	CY006256
[578]	0.868741	-0.556282	0.265623	Human	H3N2	1997	CY006264
[579]	0.868741	-0.556282	0.265623	Human	H3N2	1997	CY006272
[580]	0.868741	-0.556282	0.265623	Human	H3N2	1997	CY006280
[581]	0.887199	-0.557496	0.289046	Human	H3N2	1998	CY006288
[582]	1.13142	-0.395312	0.843148	Human	H3N2	2005	CY006296
[583]	0.467743	0.247937	-0.119163	Human	H3N2	1969	CY006304
[584]	0.549266	1.07632	-0.330738	Human	H3N2	1972	CY006312
[585]	0.886408	0.349042	0.303009	Human	H3N2	1983	CY006320
[586]	0.86341	0.320999	0.123377	Human	H3N2	1984	CY006328
[587]	0.816358	-0.165451	-0.0764264	Human	H3N2	1994	CY006336
[588]	0.816358	-0.165451	-0.0764264	Human	H3N2	1994	CY006344
[589]	0.816358	-0.165451	-0.0764264	Human	H3N2	1993	CY006352
[592]	1.12762	-0.286185	0.734563	Human	H3N2	2004	CY006376
[593]	1.12967	-0.283305	0.716933	Human	H3N2	2004	CY006384
[600]	1.0998	-0.120788	0.706426	Human	H3N2	2004	CY006440
[601]	0.911193	-0.44716	0.312296	Human	H3N2	1997	CY006448
[602]	0.806586	-0.474131	0.287761	Human	H3N2	1997	CY006456
[603]	0.868741	-0.556282	0.265623	Human	H3N2	1998	CY006464
[604]	0.883179	-0.604195	0.221551	Human	H3N2	1997	CY006472
[605]	0.806179	-0.377686	0.242756	Human	H3N2	1998	CY006480
[606]	0.868741	-0.556282	0.265623	Human	H3N2	1998	CY006488
[607]	0.898662	-0.403526	0.266641	Human	H3N2	1998	CY006496
[608]	0.910857	-0.485162	-0.0232966	Human	H3N2	1998	CY006504
[609]	0.820827	-0.260707	0.259505	Human	H3N2	1997	CY006512
[610]	0.835435	-0.553707	0.155894	Human	H3N2	1998	CY006520
[611]	0.865845	-0.564199	0.271443	Human	H3N2	1997	CY006528
[612]	0.852766	-0.582436	0.294358	Human	H3N2	1998	CY006536
[613]	0.915609	-0.463144	0.298565	Human	H3N2	1998	CY006544
[614]	0.835435	-0.553707	0.155894	Human	H3N2	1998	CY006552
[615]	0.921429	-0.515137	0.297204	Human	H3N2	1998	CY006560
[616]	0.920338	-0.491111	0.308539	Human	H3N2	1998	CY006568
[617]	0.910212	-0.426007	0.351996	Human	H3N2	1998	CY006576
[618]	0.89329	-0.604537	0.259267	Human	H3N2	1998	CY006584
[619]	0.888101	-0.504398	-0.0133349	Human	H3N2	1998	CY006592
[620]	0.854546	-0.542853	0.210553	Human	H3N2	1998	CY006600
[621]	0.868741	-0.556282	0.265623	Human	H3N2	1998	CY006608
[622]	0.928737	-0.486674	0.324077	Human	H3N2	1997	CY006616
[623]	0.830437	-0.344208	0.306485	Human	H3N2	1998	CY006624
[624]	0.867772	-0.532688	0.332238	Human	H3N2	1997	CY006632
[625]	0.788127	-0.211941	0.151521	Human	H3N2	1998	CY006640
[626]	0.978276	-0.643561	0.344076	Human	H3N2	2000	CY006664
[629]	0.604429	0.974719	0.015952	Human	H3N2	1971	CY006688
[630]	0.798052	0.393165	-0.0572922	Human	H3N2	1978	CY006696
[631]	0.795156	0.385248	-0.0514723	Human	H3N2	1978	CY006704
[632]	0.797083	0.41676	0.00932459	Human	H3N2	1978	CY006712
[633]	0.88181	0.293905	-0.241148	Human	H3N2	1974	CY006720
[634]	0.80451	0.363383	-0.593683	Human	H3N2	1976	CY006728
[635]	0.668666	0.500738	-0.105424	Human	H3N2	1977	CY006736
[636]	0.668666	0.500738	-0.105424	Human	H3N2	1977	CY006744
[638]	0.767156	0.166478	-0.193536	Human	H3N2	1982	CY006760
[639]	0.595835	0.8757	-0.171607	Human	H3N2	1977	CY006768
[640]	0.948601	-0.517742	0.334865	Human	H3N2	1998	CY006776
[642]	0.827218	-0.319598	0.324581	Human	H3N2	1998	CY006792
[643]	0.892692	-0.539016	0.290615	Human	H3N2	1998	CY006800
[644]	0.906028	-0.443422	0.352741	Human	H3N2	1998	CY006808
[645]	0.774215	0.22501	-0.119622	Human	H3N2	1973	CY006816
[646]	0.882625	0.291926	-0.237896	Human	H3N2	1974	CY006824
[647]	0.868423	0.242498	-0.140571	Human	H3N2	1974	CY006832
[648]	0.80451	0.363383	-0.593683	Human	H3N2	1976	CY006840
[649]	0.668666	0.500738	-0.105424	Human	H3N2	1977	CY006848
[650]	0.79374	0.349101	-0.618476	Human	H3N2	1983	CY006856
[651]	1.1067	-0.384566	0.535314	Human	H3N2	2003	CY006864
[654]	0.80451	0.363383	-0.593683	Human	H3N2	1976	CY006888
[655]	0.902457	0.440407	-0.103882	Human	H3N2	1980	CY006896
[656]	0.869225	-0.400308	0.339758	Human	H3N2	1999	CY006904
[657]	0.752121	0.347411	-0.170035	Human	H3N2	1974	CY006912
[659]	0.809215	-0.962439	-0.359923	Human	H3N2	2003	CY006928
[660]	0.826943	-1.02623	-0.331567	Human	H3N2	2003	CY006936
[661]	0.830455	-1.17914	-0.25342	Human	H3N2	2003	CY006944
[662]	0.826042	-1.03596	-0.32131	Human	H3N2	2003	CY006952
[663]	0.826042	-1.03596	-0.32131	Human	H3N2	2003	CY006960
[664]	0.826042	-1.03596	-0.32131	Human	H3N2	2003	CY006968
[665]	0.826943	-1.02623	-0.331567	Human	H3N2	2003	CY006976
[666]	0.826042	-1.03596	-0.32131	Human	H3N2	2003	CY006984
[667]	0.826042	-1.03596	-0.32131	Human	H3N2	2003	CY006992
[668]	0.826042	-1.03596	-0.32131	Human	H3N2	2003	CY007000
[669]	0.826943	-1.02623	-0.331567	Human	H3N2	2003	CY007008
[670]	0.826042	-1.03596	-0.32131	Human	H3N2	2003	CY007016
[671]	0.835173	-1.0395	-0.328161	Human	H3N2	2003	CY007024
[672]	0.826042	-1.03596	-0.32131	Human	H3N2	2003	CY007032
[673]	0.799412	-1.03659	-0.332107	Human	H3N2	2003	CY007040
[674]	0.826042	-1.03596	-0.32131	Human	H3N2	2003	CY007048
[675]	0.830523	-1.02118	-0.29037	Human	H3N2	2003	CY007056
[676]	0.826943	-1.02623	-0.331567	Human	H3N2	2003	CY007064
[677]	0.800693	-1.08528	-0.338727	Human	H3N2	2003	CY007072
[678]	0.828939	-1.02804	-0.32713	Human	H3N2	2003	CY007080
[679]	0.826042	-1.03596	-0.32131	Human	H3N2	2003	CY007088
[680]	0.826943	-1.02623	-0.331567	Human	H3N2	2003	CY007096
[681]	0.845487	-1.01562	-0.324576	Human	H3N2	2003	CY007104
[682]	0.826042	-1.03596	-0.32131	Human	H3N2	2003	CY007112
[683]	0.83883	-1.03191	-0.301772	Human	H3N2	2003	CY007120
[684]	0.826943	-1.02623	-0.331567	Human	H3N2	2003	CY007128
[685]	0.83511	-1.03807	-0.309983	Human	H3N2	2003	CY007136
[686]	0.825165	-1.04543	-0.311322	Human	H3N2	2003	CY007144
[687]	0.828051	-1.03904	-0.32224	Human	H3N2	2003	CY007152
[688]	0.831333	-1.16967	-0.263407	Human	H3N2	2003	CY007160
[689]	0.790891	-1.123	-0.337338	Human	H3N2	2003	CY007168
[690]	0.795848	-0.777108	-0.43022	Human	H3N2	2003	CY007176
[691]	0.821703	-0.893779	-0.388923	Human	H3N2	2003	CY007184
[692]	0.83883	-1.03191	-0.301772	Human	H3N2	2003	CY007192
[693]	0.856373	-1.02322	-0.30109	Human	H3N2	2003	CY007200
[694]	0.825165	-1.04543	-0.311322	Human	H3N2	2003	CY007208
[695]	0.826042	-1.03596	-0.32131	Human	H3N2	2003	CY007216
[696]	0.827094	-1.03538	-0.320757	Human	H3N2	2003	CY007224
[697]	0.824047	-1.03415	-0.325746	Human	H3N2	2003	CY007232
[698]	0.826042	-1.03596	-0.32131	Human	H3N2	2003	CY007240
[699]	0.826943	-1.02623	-0.331567	Human	H3N2	2003	CY007248
[700]	0.850797	-1.01239	-0.338198	Human	H3N2	2003	CY007256
[701]	0.795848	-0.777108	-0.43022	Human	H3N2	2003	CY007264
[702]	0.83513	-1.15202	-0.279485	Human	H3N2	2003	CY007272
[703]	1.05049	-0.365337	0.691646	Human	H3N2	2004	CY007280
[704]	1.05049	-0.365337	0.691646	Human	H3N2	2004	CY007288
[705]	1.16378	-0.312783	0.716762	Human	H3N2	2004	CY007296
[706]	1.14752	-0.339412	0.746018	Human	H3N2	2004	CY007304
[707]	1.14752	-0.339412	0.746018	Human	H3N2	2004	CY007312
[708]	1.14227	-0.281261	0.825547	Human	H3N2	2004	CY007320
[709]	1.05049	-0.365337	0.691646	Human	H3N2	2004	CY007328
[710]	1.07063	-0.413248	0.66432	Human	H3N2	2004	CY007336
[711]	1.13823	-0.339315	0.754805	Human	H3N2	2004	CY007344
[712]	1.14548	-0.336305	0.746947	Human	H3N2	2004	CY007352
[713]	1.14752	-0.339412	0.746018	Human	H3N2	2004	CY007360
[714]	1.17101	-0.368385	0.644933	Human	H3N2	2004	CY007368
[715]	1.09925	-0.413982	0.738902	Human	H3N2	2004	CY007376
[716]	1.09925	-0.413982	0.738902	Human	H3N2	2004	CY007384
[717]	1.09925	-0.413982	0.738902	Human	H3N2	2004	CY007392
[718]	1.09925	-0.413982	0.738902	Human	H3N2	2004	CY007400
[719]	1.10765	-0.409545	0.75444	Human	H3N2	2004	CY007408
[720]	1.10669	-0.262063	0.707092	Human	H3N2	2004	CY007416
[721]	1.05596	-0.440715	0.62236	Human	H3N2	2004	CY007424
[722]	1.14508	-0.306589	0.696154	Human	H3N2	2004	CY007432
[723]	1.09452	-0.386015	0.728928	Human	H3N2	2004	CY007440
[724]	1.05146	-0.38893	0.625033	Human	H3N2	2004	CY007448
[725]	1.09572	-0.370482	0.663651	Human	H3N2	2004	CY007456
[726]	1.09925	-0.413982	0.738902	Human	H3N2	2004	CY007464
[728]	1.09925	-0.413982	0.738902	Human	H3N2	2004	CY007480
[729]	1.14752	-0.339412	0.746018	Human	H3N2	2004	CY007488
[730]	1.05049	-0.365337	0.691646	Human	H3N2	2004	CY007496
[731]	1.05637	-0.363191	0.654583	Human	H3N2	2004	CY007504
[732]	1.05146	-0.38893	0.625033	Human	H3N2	2004	CY007512
[733]	1.14227	-0.281261	0.825547	Human	H3N2	2004	CY007520
[734]	1.14227	-0.281261	0.825547	Human	H3N2	2004	CY007528
[735]	1.14752	-0.339412	0.746018	Human	H3N2	2004	CY007536
[736]	1.17966	-0.301876	0.76558	Human	H3N2	2004	CY007544
[737]	1.05347	-0.341547	0.709045	Human	H3N2	2004	CY007552
[738]	1.21621	-0.206807	0.889368	Human	H3N2	2004	CY007560
[739]	1.1456	-0.354227	0.773236	Human	H3N2	2004	CY007568
[740]	1.13214	-0.277139	0.792549	Human	H3N2	2004	CY007576
[741]	1.14752	-0.339412	0.746018	Human	H3N2	2004	CY007584
[742]	0.944241	-1.11661	-0.223238	Human	H3N2	2002	CY007592
[743]	0.944241	-1.11661	-0.223238	Human	H3N2	2002	CY007600
[744]	0.944241	-1.11661	-0.223238	Human	H3N2	2002	CY007608
[745]	0.653291	0.543024	0.0292194	Human	H3N2	1978	CY007616
[746]	0.901532	0.430422	-0.093356	Human	H3N2	1980	CY007624
[747]	0.899561	0.43249	-0.0980622	Human	H3N2	1981	CY007632
[748]	0.955643	-0.665849	0.191191	Human	H3N2	1999	CY007640
[749]	1.08581	-0.169199	0.801796	Human	H3N2	2004	CY007648
[750]	0.944241	-1.11661	-0.223238	Human	H3N2	2002	CY007656
[751]	0.945234	-1.09024	-0.204927	Human	H3N2	2002	CY007664
[752]	0.943272	-1.09302	-0.15662	Human	H3N2	2002	CY007672
[753]	0.936424	-1.10733	-0.220912	Human	H3N2	2002	CY007680
[754]	0.944241	-1.11661	-0.223238	Human	H3N2	2002	CY007688
[755]	0.936424	-1.10733	-0.220912	Human	H3N2	2002	CY007696
[756]	0.930968	-1.13959	-0.107702	Human	H3N2	2002	CY007704
[757]	0.944241	-1.11661	-0.223238	Human	H3N2	2002	CY007712
[758]	0.944241	-1.11661	-0.223238	Human	H3N2	2002	CY007720
[759]	0.933729	-1.17117	-0.214787	Human	H3N2	2002	CY007728
[760]	0.944241	-1.11661	-0.223238	Human	H3N2	2002	CY007736
[761]	0.953202	-1.11916	-0.230446	Human	H3N2	2002	CY007744
[762]	0.882872	-0.873049	-0.63014	Human	H3N2	2002	CY007752
[763]	0.942338	-1.09816	-0.199107	Human	H3N2	2002	CY007760
[764]	0.944241	-1.11661	-0.223238	Human	H3N2	2002	CY007768
[765]	0.947629	-1.05414	-0.128197	Human	H3N2	2002	CY007776
[766]	0.944241	-1.11661	-0.223238	Human	H3N2	2002	CY007784
[767]	0.944241	-1.11661	-0.223238	Human	H3N2	2002	CY007792
[768]	1.13136	-0.498736	0.798228	Human	H3N2	2005	CY007800
[769]	1.13136	-0.498736	0.798228	Human	H3N2	2005	CY007808
[770]	1.13136	-0.498736	0.798228	Human	H3N2	2005	CY007816
[771]	0.832687	-1.001	-0.308288	Human	H3N2	2003	CY007824
[772]	0.826042	-1.03596	-0.32131	Human	H3N2	2003	CY007832
[773]	0.816358	-0.165451	-0.0764264	Human	H3N2	1994	CY007840
[774]	0.948848	-1.2625	-0.0894477	Human	H3N2	2002	CY007848
[775]	0.945234	-1.09024	-0.204927	Human	H3N2	2002	CY007856
[776]	0.95148	-1.07253	-0.222637	Human	H3N2	2002	CY007864
[777]	0.944241	-1.11661	-0.223238	Human	H3N2	2002	CY007872
[778]	0.944241	-1.11661	-0.223238	Human	H3N2	2002	CY007880
[779]	0.936424	-1.10733	-0.220912	Human	H3N2	2002	CY007888
[780]	0.948106	-1.11593	-0.16767	Human	H3N2	2002	CY007896
[781]	1.00651	-0.972407	-0.0748807	Human	H3N2	2002	CY007904
[782]	0.932833	-1.15433	-0.24538	Human	H3N2	2002	CY007912
[783]	0.944241	-1.11661	-0.223238	Human	H3N2	2002	CY007920
[784]	0.954144	-1.03887	-0.194986	Human	H3N2	2002	CY007928
[785]	0.957114	-0.969802	-0.142254	Human	H3N2	2002	CY007936
[786]	0.87156	-0.836417	-0.421351	Human	H3N2	2002	CY007944
[787]	0.941762	-1.13339	-0.191121	Human	H3N2	2002	CY007952
[788]	1.07522	-0.115952	0.790206	Human	H3N2	2005	CY007960
[789]	0.957605	-0.377311	0.72936	Human	H3N2	2005	CY007968
[790]	0.730213	0.202914	-0.285991	Human	H3N2	1972	CY007976
[791]	0.889157	-0.429544	0.286711	Human	H3N2	1997	CY007984
[792]	1.09925	-0.413982	0.738902	Human	H3N2	2004	CY007992
[793]	1.05146	-0.38893	0.625033	Human	H3N2	2004	CY008000
[794]	0.916995	-1.06927	-0.206341	Human	H3N2	2002	CY008008
[795]	0.976094	-1.12321	-0.292139	Human	H3N2	2002	CY008016
[796]	0.936424	-1.10733	-0.220912	Human	H3N2	2002	CY008024
[797]	0.944241	-1.11661	-0.223238	Human	H3N2	2002	CY008032
[798]	0.927593	-1.02188	-0.302733	Human	H3N2	2002	CY008040
[799]	1.00827	-0.499172	0.667624	Human	H3N2	2005	CY008048
[800]	0.957605	-0.377311	0.72936	Human	H3N2	2005	CY008056
[801]	1.13523	-0.172688	0.698505	Human	H3N2	2005	CY008064
[802]	0.930592	-0.501763	0.645798	Human	H3N2	2005	CY008072
[803]	1.03889	-0.421295	0.726282	Human	H3N2	2005	CY008080
[804]	0.991294	-0.446353	0.75831	Human	H3N2	2005	CY008088
[805]	0.991294	-0.446353	0.75831	Human	H3N2	2005	CY008096
[806]	1.14854	-0.195589	0.763561	Human	H3N2	2005	CY008104
[807]	1.00977	-0.383083	0.804882	Human	H3N2	2005	CY008112
[808]	0.668666	0.500738	-0.105424	Human	H3N2	1977	CY008120
[809]	0.668666	0.500738	-0.105424	Human	H3N2	1977	CY008128
[810]	0.933848	-0.678898	0.181995	Human	H3N2	2000	CY008136
[811]	0.933848	-0.678898	0.181995	Human	H3N2	2000	CY008144
[813]	0.631763	0.880442	-0.141845	Human	H3N2	1968	CY008161
[814]	1.12967	-0.283305	0.716933	Human	H3N2	2004	CY008169
[815]	0.876859	0.290708	0.0972999	Human	H3N2	1984	CY008177
[816]	0.876309	-0.620221	0.286839	Human	H3N2	1998	CY008185
[817]	0.731521	-1.06121	-0.374276	Human	H3N2	2003	CY008201
[818]	1.14508	-0.306589	0.696154	Human	H3N2	2004	CY008209
[819]	1.07669	-0.306541	0.637882	Human	H3N2	2004	CY008217
[820]	1.05146	-0.38893	0.625033	Human	H3N2	2004	CY008225
[821]	1.14752	-0.339412	0.746018	Human	H3N2	2004	CY008233
[822]	1.17765	-0.343892	0.720975	Human	H3N2	2004	CY008241
[823]	1.06097	-0.371373	0.575306	Human	H3N2	2004	CY008249
[824]	1.17995	-0.351459	0.865731	Human	H3N2	2004	CY008257
[825]	0.944241	-1.11661	-0.223238	Human	H3N2	2002	CY008265
[826]	0.944241	-1.11661	-0.223238	Human	H3N2	2002	CY008273
[827]	0.960429	-1.08835	-0.160718	Human	H3N2	2002	CY008281
[828]	0.944241	-1.11661	-0.223238	Human	H3N2	2002	CY008289
[829]	0.942773	-1.12815	-0.236086	Human	H3N2	2002	CY008297
[830]	0.930968	-1.13959	-0.107702	Human	H3N2	2002	CY008305
[831]	0.887962	-0.889415	-0.308831	Human	H3N2	2002	CY008313
[832]	0.944241	-1.11661	-0.223238	Human	H3N2	2002	CY008321
[833]	0.962113	-1.05993	-0.311752	Human	H3N2	2002	CY008329
[834]	0.944241	-1.11661	-0.223238	Human	H3N2	2002	CY008337
[835]	0.891184	-0.399265	0.495093	Human	H3N2	2005	CY008345
[836]	1.13843	-0.181107	0.724003	Human	H3N2	2005	CY008353
[837]	1.1805	-0.465717	0.633198	Human	H3N2	2005	CY008361
[838]	1.13523	-0.172688	0.698505	Human	H3N2	2005	CY008369
[839]	1.13523	-0.172688	0.698505	Human	H3N2	2005	CY008377
[840]	0.991294	-0.446353	0.75831	Human	H3N2	2005	CY008385
[841]	1.04699	-0.417309	0.8647	Human	H3N2	2005	CY008393
[842]	1.15279	-0.117844	0.645388	Human	H3N2	2005	CY008401
[843]	1.01067	-0.373354	0.794626	Human	H3N2	2005	CY008409
[844]	0.991294	-0.446353	0.75831	Human	H3N2	2005	CY008417
[845]	1.01567	-0.408824	0.830321	Human	H3N2	2005	CY008425
[846]	1.00977	-0.383083	0.804882	Human	H3N2	2005	CY008433
[847]	1.15943	-0.128754	0.559275	Human	H3N2	2005	CY008441
[848]	1.11647	-0.13078	0.673416	Human	H3N2	2005	CY008449
[849]	0.871675	0.321646	0.210769	Human	H3N2	1985	CY008457
[850]	0.815648	0.264677	-0.213129	Human	H3N2	1972	CY008465
[851]	0.927941	0.463396	-0.138723	Human	H3N2	1980	CY008473
[852]	0.935881	-0.688143	0.185947	Human	H3N2	2000	CY008481
[853]	0.961425	-0.675798	0.233322	Human	H3N2	2000	CY008489
[854]	0.933848	-0.678898	0.181995	Human	H3N2	2000	CY008497
[855]	0.938358	-0.681661	0.268091	Human	H3N2	2000	CY008505
[856]	0.958529	-0.683715	0.239142	Human	H3N2	2000	CY008513
[857]	1.14429	-0.324203	0.794207	Human	H3N2	2004	CY008521
[859]	0.868741	-0.556282	0.265623	Human	H3N2	1998	CY008537
[860]	0.842765	-1.00676	-0.256726	Human	H3N2	2003	CY008545
[861]	0.837065	-1.06697	-0.292375	Human	H3N2	2003	CY008553
[862]	1.1805	-0.465717	0.633198	Human	H3N2	2005	CY008561
[863]	0.991294	-0.446353	0.75831	Human	H3N2	2005	CY008569
[864]	1.11001	-0.224221	0.682124	Human	H3N2	2005	CY008577
[865]	1.04699	-0.417309	0.8647	Human	H3N2	2005	CY008585
[866]	1.11896	-0.23903	0.742621	Human	H3N2	2005	CY008593
[867]	1.13523	-0.172688	0.698505	Human	H3N2	2005	CY008601
[868]	1.15943	-0.128754	0.559275	Human	H3N2	2005	CY008609
[869]	1.15057	-0.198673	0.762639	Human	H3N2	2005	CY008617
[870]	1.11666	-0.284918	0.695183	Human	H3N2	2005	CY008625
[871]	1.12998	-0.114536	0.778034	Human	H3N2	2005	CY008633
[872]	1.01694	-0.320276	0.658179	Human	H3N2	2005	CY008641
[873]	1.13843	-0.181107	0.724003	Human	H3N2	2005	CY008649
[874]	1.1512	-0.146534	0.66977	Human	H3N2	2005	CY008657
[875]	0.927941	0.463396	-0.138723	Human	H3N2	1980	CY008665
[876]	0.930077	0.267146	0.0580117	Human	H3N2	1985	CY008673
[877]	0.761466	0.127689	-0.124613	Human	H3N2	1972	CY008681
[878]	0.827524	0.278248	-0.248683	Human	H3N2	1972	CY008689
[879]	0.732889	0.162471	-0.590718	Human	H3N2	1976	CY008697
[880]	0.811445	0.366884	-0.536932	Human	H3N2	1976	CY008705
[881]	0.87589	0.314303	0.163917	Human	H3N2	1985	CY008713
[882]	0.824772	0.367303	0.205126	Human	H3N2	1986	CY008721
[883]	0.798022	0.256795	0.265686	Human	H3N2	1988	CY008729
[884]	0.825292	0.104265	0.334823	Human	H3N2	1988	CY008737
[885]	0.885114	0.0300063	0.235566	Human	H3N2	1990	CY008745
[886]	0.976233	-0.659591	0.215096	Human	H3N2	2000	CY008753
[887]	0.960547	-0.68527	0.243309	Human	H3N2	2000	CY008761
[888]	0.960547	-0.68527	0.243309	Human	H3N2	2000	CY008769
[889]	0.960456	-0.652204	0.299938	Human	H3N2	2000	CY008777
[890]	0.983414	-0.365013	0.228992	Human	H3N2	2000	CY008785
[891]	0.983414	-0.365013	0.228992	Human	H3N2	2000	CY008793
[892]	0.983414	-0.365013	0.228992	Human	H3N2	2000	CY008801
[893]	0.960547	-0.68527	0.243309	Human	H3N2	2000	CY008809
[894]	1.02777	-0.659426	0.379658	Human	H3N2	2000	CY008817
[895]	0.958529	-0.683715	0.239142	Human	H3N2	2000	CY008825
[896]	0.999882	-0.518889	0.443676	Human	H3N2	2000	CY008833
[897]	0.963555	-0.677049	0.237265	Human	H3N2	2000	CY008841
[898]	0.961425	-0.675798	0.233322	Human	H3N2	2000	CY008849
[899]	0.999882	-0.518889	0.443676	Human	H3N2	2000	CY008857
[900]	0.972504	-0.6918	0.204825	Human	H3N2	2000	CY008865
[901]	0.84912	-1.01373	-0.257519	Human	H3N2	2003	CY008873
[902]	0.892246	-0.978195	-0.317249	Human	H3N2	2003	CY008881
[903]	0.815664	-1.04483	-0.31385	Human	H3N2	2003	CY008889
[904]	0.836607	-1.02049	-0.358643	Human	H3N2	2003	CY008897
[905]	0.872056	-1.00914	-0.186684	Human	H3N2	2003	CY008905
[906]	0.828441	-1.03972	-0.394936	Human	H3N2	2004	CY008913
[907]	0.824047	-1.03415	-0.325746	Human	H3N2	2003	CY008921
[908]	0.869113	-0.556204	0.258452	Human	H3N2	1998	CY008929
[909]	0.868741	-0.556282	0.265623	Human	H3N2	1997	CY008937
[910]	0.876516	-0.555317	0.295876	Human	H3N2	1998	CY008945
[911]	0.920338	-0.491111	0.308539	Human	H3N2	1998	CY008953
[912]	0.868802	-0.570048	0.245581	Human	H3N2	1998	CY008961
[913]	0.919983	-0.491211	0.315974	Human	H3N2	1998	CY008969
[914]	0.868741	-0.556282	0.265623	Human	H3N2	1998	CY008977
[915]	0.924	-0.47469	0.33977	Human	H3N2	1998	CY008985
[918]	0.697055	0.188521	-0.069684	Human	H3N2	1973	CY009009
[919]	0.816358	-0.165451	-0.0764264	Human	H3N2	1993	CY009017
[920]	0.826042	-1.03596	-0.32131	Human	H3N2	2003	CY009025
[921]	0.891184	-0.399265	0.495093	Human	H3N2	2005	CY009033
[922]	0.891184	-0.399265	0.495093	Human	H3N2	2005	CY009041
[923]	1.13667	-0.16873	0.695595	Human	H3N2	2005	CY009049
[924]	0.843634	0.35602	0.0395548	Human	H3N2	1983	CY009057
[925]	0.80451	0.363383	-0.593683	Human	H3N2	1976	CY009065
[926]	0.868803	0.342971	0.186668	Human	H3N2	1985	CY009073
[927]	0.961425	-0.675798	0.233322	Human	H3N2	2000	CY009081
[928]	0.96864	-0.709849	0.298584	Human	H3N2	2000	CY009089
[929]	0.971537	-0.701932	0.292764	Human	H3N2	2000	CY009097
[930]	1.0329	-0.324664	0.137937	Human	H3N2	2000	CY009105
[931]	1.13477	-0.731655	0.384607	Human	H3N2	1999	CY009113
[932]	1.09423	-0.553297	0.279743	Human	H3N2	2000	CY009121
[933]	0.992986	-0.619337	0.145817	Human	H3N2	2000	CY009129
[934]	0.972987	-0.389617	0.18965	Human	H3N2	2000	CY009137
[935]	0.938358	-0.681661	0.268091	Human	H3N2	2000	CY009145
[936]	1.01128	-0.665204	0.340905	Human	H3N2	2000	CY009153
[937]	0.940417	-0.606125	0.252313	Human	H3N2	2000	CY009161
[938]	1.01132	-0.679127	0.320676	Human	H3N2	2000	CY009169
[948]	0.797087	-0.751874	-0.322458	Human	H3N2	2003	CY009249
[949]	0.884445	-0.93752	-0.254764	Human	H3N2	2004	CY009257
[950]	0.828542	-1.0065	-0.294124	Human	H3N2	2004	CY009265
[951]	1.1461	-0.344552	0.743151	Human	H3N2	2004	CY009273
[959]	0.738287	0.155067	-0.304732	Human	H3N2	1973	CY009353
[960]	0.660589	0.137346	-0.142821	Human	H3N2	1972	CY009361
[961]	0.999882	-0.518889	0.443676	Human	H3N2	2000	CY009393
[962]	0.953228	-0.784223	0.173205	Human	H3N2	2001	CY009401
[963]	0.946348	-0.678795	0.393258	Human	H3N2	2001	CY009409
[964]	0.953228	-0.784223	0.173205	Human	H3N2	2001	CY009417
[965]	0.953228	-0.784223	0.173205	Human	H3N2	2001	CY009425
[966]	0.946348	-0.678795	0.393258	Human	H3N2	2001	CY009433
[967]	1.05282	-0.624913	0.572018	Human	H3N2	2001	CY009441
[970]	0.665693	-0.0787211	0.662568	Human	H3N2	1997	CY009465
[971]	0.681163	-0.127456	0.621632	Human	H3N2	1997	CY009473
[972]	0.665786	-0.0562404	0.731718	Human	H3N2	1996	CY009481
[973]	0.931396	-0.244331	0.029336	Human	H3N2	1997	CY009489
[974]	1.0116	-0.382514	0.234607	Human	H3N2	1996	CY009497
[975]	0.931126	-0.212455	0.163438	Human	H3N2	1996	CY009505
[976]	0.674372	-0.0641058	0.647992	Human	H3N2	1996	CY009513
[977]	0.655777	-0.0632243	0.615245	Human	H3N2	1997	CY009521
[978]	0.66724	-0.109975	0.586903	Human	H3N2	1997	CY009529
[982]	1.05282	-0.624913	0.572018	Human	H3N2	2001	CY009561
[983]	0.946348	-0.678795	0.393258	Human	H3N2	2001	CY009569
[984]	0.953228	-0.784223	0.173205	Human	H3N2	2001	CY009577
[985]	1.05282	-0.624913	0.572018	Human	H3N2	2001	CY009585
[986]	1.05282	-0.624913	0.572018	Human	H3N2	2001	CY009593
[991]	0.701054	0.154494	-0.301858	Human	H3N2	1972	CY009641
[992]	0.936883	-0.247175	0.0779915	Human	H3N2	1997	CY009649
[993]	0.655347	-0.117545	0.64296	Human	H3N2	1997	CY009657
[994]	1.00485	-0.373301	0.210024	Human	H3N2	1996	CY009665
[995]	0.663858	-0.0877513	0.670922	Human	H3N2	1996	CY009673
[996]	0.666755	-0.0798344	0.665102	Human	H3N2	1997	CY009681
[997]	0.604357	0.00279541	0.687166	Human	H3N2	1996	CY009689
[998]	0.655777	-0.0632243	0.615245	Human	H3N2	1997	CY009697
[999]	0.92256	-0.2326	0.246153	Human	H3N2	1997	CY009705
[1000]	0.925144	-0.310215	0.178826	Human	H3N2	1996	CY009713
[1001]	0.652881	-0.0711412	0.621064	Human	H3N2	1996	CY009721
[1002]	0.914167	-0.293605	0.128969	Human	H3N2	1996	CY009729
[1003]	0.92621	-0.323907	0.159875	Human	H3N2	1996	CY009737
[1004]	0.718605	0.0361224	0.484209	Human	H3N2	1996	CY009745
[1005]	0.914167	-0.293605	0.128969	Human	H3N2	1997	CY009753
[1018]	1.05282	-0.624913	0.572018	Human	H3N2	2001	CY009857
[1023]	0.92256	-0.2326	0.246153	Human	H3N2	1996	CY009905
[1024]	0.92256	-0.2326	0.246153	Human	H3N2	1996	CY009913
[1025]	1.05049	-0.365337	0.691646	Human	H3N2	2004	CY009929
[1026]	1.03889	-0.421295	0.726282	Human	H3N2	2005	CY009937
[1028]	1.05286	-0.639076	0.551441	Human	H3N2	2001	CY009953
[1033]	0.892682	-0.366312	0.264366	Human	H3N2	1998	CY009993
[1034]	0.919664	-0.240517	0.251973	Human	H3N2	1996	CY010001
[1035]	0.883675	-0.3624	0.0631274	Human	H3N2	1996	CY010009
[1036]	0.925144	-0.310215	0.178826	Human	H3N2	1996	CY010017
[1037]	0.875777	-0.294733	0.157833	Human	H3N2	1996	CY010025
[1038]	0.796272	-0.672858	-0.0219957	Human	H3N2	1996	CY010033
[1039]	0.679941	-0.0612591	0.345214	Human	H3N2	1996	CY010041
[1040]	0.674372	-0.0641058	0.647992	Human	H3N2	1996	CY010049
[1041]	1.0116	-0.382514	0.234607	Human	H3N2	1996	CY010057
[1042]	0.921533	-0.213681	-0.0558312	Human	H3N2	1996	CY010065
[1043]	0.651603	-0.0383458	0.797088	Human	H3N2	1996	CY010073
[1045]	1.15057	-0.198673	0.762639	Human	H3N2	2005	CY010089
[1099]	0.894419	-0.127973	0.120758	Human	H3N2	1996	CY010521
[1103]	1.05282	-0.624913	0.572018	Human	H3N2	2001	CY010553
[1105]	0.666755	-0.0798344	0.665102	Human	H3N2	1996	CY010593
[1106]	0.928605	-0.341518	0.0848964	Human	H3N2	1996	CY010601
[1107]	1.00099	-0.465296	0.300103	Human	H3N2	1996	CY010609
[1108]	0.891254	-0.307648	0.0669232	Human	H3N2	1996	CY010617
[1109]	0.899162	-0.226065	0.0249965	Human	H3N2	1995	CY010625
[1110]	0.908831	-0.175596	0.0772784	Human	H3N2	1996	CY010633
[1111]	0.993098	-0.224227	0.125577	Human	H3N2	1995	CY010641
[1112]	0.993098	-0.224227	0.125577	Human	H3N2	1995	CY010649
[1113]	0.80037	-0.275087	0.0933808	Human	H3N2	1995	CY010657
[1114]	0.81146	-0.294519	0.106632	Human	H3N2	1995	CY010665
[1115]	0.85818	-0.222393	0.113476	Human	H3N2	1996	CY010673
[1116]	0.85818	-0.222393	0.113476	Human	H3N2	1995	CY010681
[1117]	0.899162	-0.226065	0.0249965	Human	H3N2	1996	CY010689
[1118]	0.895576	-0.218342	0.0238555	Human	H3N2	1996	CY010697
[1119]	0.84807	0.0377972	0.477997	Human	H3N2	1996	CY010705
[1120]	0.81146	-0.294519	0.106632	Human	H3N2	1995	CY010713
[1121]	0.951355	-0.30134	0.169102	Human	H3N2	1996	CY010721
[1122]	0.856481	-0.0929059	0.0602223	Human	H3N2	1995	CY010729
[1123]	0.903705	-0.197892	0.0560828	Human	H3N2	1996	CY010737
[1125]	0.896676	-0.19312	-0.0250319	Human	H3N2	1995	CY010753
[1126]	0.825077	0.113619	0.323698	Human	H3N2	1988	CY010761
[1131]	0.931126	-0.212455	0.163438	Human	H3N2	1996	CY010801
[1133]	0.81146	-0.294519	0.106632	Human	H3N2	1995	CY010817
[1154]	0.965315	-0.158711	0.384006	Human	H3N2	1994	CY010993
[1158]	0.938358	-0.681661	0.268091	Human	H3N2	2000	CY011025
[1159]	1.01132	-0.679127	0.320676	Human	H3N2	2000	CY011069
[1163]	0.648257	0.924246	-0.11089	Human	H3N2	1968	CY011125
[1164]	0.651603	-0.0383458	0.797088	Human	H3N2	1996	CY011133
[1165]	0.914167	-0.293605	0.128969	Human	H3N2	1996	CY011141
[1178]	0.925144	-0.310215	0.178826	Human	H3N2	1996	CY011261
[1179]	1.00485	-0.373301	0.210024	Human	H3N2	1996	CY011269
[1182]	0.922318	0.221078	0.0505425	Human	H3N2	1986	CY011293
[1186]	0.740773	-0.224948	0.357347	Human	H3N2	1995	CY011325
[1187]	1.00429	-0.262479	-0.0269468	Human	H3N2	1995	CY011333
[1188]	0.970606	-0.166293	0.0982323	Human	H3N2	1994	CY011341
[1189]	0.914255	-0.215277	0.0881717	Human	H3N2	1995	CY011349
[1190]	0.910473	-0.273039	0.0701844	Human	H3N2	1995	CY011357
[1191]	0.918984	-0.243244	0.0981462	Human	H3N2	1995	CY011365
[1192]	0.745353	-0.143204	0.33741	Human	H3N2	1995	CY011373
[1193]	0.917365	-0.226806	0.381342	Human	H3N2	1994	CY011381
[1194]	0.921496	-0.131118	0.318487	Human	H3N2	1994	CY011389
[1196]	0.95148	-1.07253	-0.222637	Human	H3N2	2002	CY011405
[1198]	0.892686	-0.122914	0.213851	Human	H3N2	1996	CY011421
[1199]	0.879686	-0.402689	0.0500403	Human	H3N2	1996	CY011429
[1200]	0.81584	-0.221965	0.200866	Human	H3N2	1996	CY011437
[1201]	0.84807	0.0377972	0.477997	Human	H3N2	1996	CY011445
[1202]	0.81146	-0.294519	0.106632	Human	H3N2	1996	CY011453
[1203]	0.878607	-0.196892	0.0700916	Human	H3N2	1996	CY011461
[1204]	0.800052	-0.332231	0.0844901	Human	H3N2	1996	CY011469
[1205]	0.922318	0.221078	0.0505425	Human	H3N2	1985	CY011477
[1206]	0.783934	0.540461	0.151826	Human	H3N2	1990	CY011485
[1207]	0.859076	-0.430064	0.172639	Human	H3N2	1994	CY011493
[1208]	0.920991	-0.246334	0.0972087	Human	H3N2	1995	CY011501
[1209]	0.889653	-0.159343	0.163618	Human	H3N2	1994	CY011509
[1210]	0.756242	-0.12978	0.349992	Human	H3N2	1995	CY011517
[1211]	0.91239	-0.243743	0.103049	Human	H3N2	1994	CY011525
[1212]	0.918984	-0.243244	0.0981462	Human	H3N2	1995	CY011533
[1213]	0.697535	-0.30691	0.391039	Human	H3N2	1995	CY011541
[1214]	0.909873	-0.327569	0.104606	Human	H3N2	1995	CY011549
[1215]	0.744834	-0.167492	0.32785	Human	H3N2	1995	CY011557
[1216]	0.866454	-0.102754	0.190109	Human	H3N2	1995	CY011565
[1217]	0.918984	-0.243244	0.0981462	Human	H3N2	1995	CY011573
[1218]	0.935759	-0.342116	0.275141	Human	H3N2	1993	CY011581
[1220]	0.94442	-0.364001	0.422878	Human	H3N2	2000	CY011597
[1223]	1.00337	-0.579988	0.468036	Human	H3N2	2001	CY011621
[1224]	0.853753	-1.02788	-0.251332	Human	H3N2	2002	CY011629
[1225]	0.944196	-1.10221	-0.202312	Human	H3N2	2002	CY011637
[1226]	0.928555	-1.14229	-0.195025	Human	H3N2	2002	CY011645
[1227]	0.881937	-0.962428	-0.392793	Human	H3N2	2002	CY011653
[1228]	0.887768	-0.999916	-0.195312	Human	H3N2	2002	CY011661
[1229]	0.863734	-0.968755	-0.283317	Human	H3N2	2002	CY011669
[1230]	0.949055	-1.14508	-0.213085	Human	H3N2	2002	CY011677
[1231]	0.918216	-1.09175	-0.313487	Human	H3N2	2002	CY011685
[1232]	0.898182	-0.951642	-0.440779	Human	H3N2	2002	CY011693
[1233]	0.823146	-1.04388	-0.315489	Human	H3N2	2003	CY011701
[1234]	0.823146	-1.04388	-0.315489	Human	H3N2	2003	CY011709
[1235]	0.827569	-0.951896	-0.3722	Human	H3N2	2003	CY011717
[1236]	0.826943	-1.02623	-0.331567	Human	H3N2	2003	CY011725
[1237]	0.801088	-0.909558	-0.372864	Human	H3N2	2003	CY011733
[1238]	0.826943	-1.02623	-0.331567	Human	H3N2	2003	CY011741
[1239]	0.783947	-0.990789	-0.376333	Human	H3N2	2003	CY011749
[1240]	0.826943	-1.02623	-0.331567	Human	H3N2	2003	CY011757
[1241]	0.79904	-0.906444	-0.371943	Human	H3N2	2003	CY011765
[1242]	0.821767	-1.0776	-0.377924	Human	H3N2	2003	CY011773
[1247]	0.899162	-0.226065	0.0249965	Human	H3N2	1995	CY011813
[1248]	0.896575	-0.181309	-0.105558	Human	H3N2	1996	CY011821
[1249]	0.896169	-0.318668	0.0538625	Human	H3N2	1995	CY011829
[1250]	0.92285	-0.249992	0.0764453	Human	H3N2	1995	CY011837
[1251]	0.756242	-0.12978	0.349992	Human	H3N2	1995	CY011845
[1252]	0.937134	-0.242221	0.0701216	Human	H3N2	1995	CY011853
[1253]	0.955032	-0.336463	0.329907	Human	H3N2	1994	CY011861
[1254]	0.96431	-0.158781	0.382913	Human	H3N2	1994	CY011869
[1255]	0.967349	-0.138238	0.26842	Human	H3N2	1993	CY011877
[1256]	0.884149	-0.226752	0.333804	Human	H3N2	1994	CY011885
[1257]	0.835094	-0.157062	0.363017	Human	H3N2	1994	CY011893
[1258]	0.943669	-0.281428	0.367095	Human	H3N2	1994	CY011901
[1259]	0.946407	-0.125424	0.520152	Human	H3N2	1994	CY011909
[1260]	0.947195	-0.163778	0.638747	Human	H3N2	1994	CY011917
[1261]	0.961005	-0.221454	0.287558	Human	H3N2	1994	CY011925
[1262]	0.925177	-0.0717852	0.316419	Human	H3N2	1994	CY011933
[1263]	0.992556	-0.200735	0.302827	Human	H3N2	1994	CY011941
[1264]	0.998254	-0.245111	0.426122	Human	H3N2	1993	CY011949
[1266]	0.961425	-0.675798	0.233322	Human	H3N2	2000	CY011965
[1267]	0.953228	-0.784223	0.173205	Human	H3N2	2001	CY011973
[1268]	0.87777	-0.992458	-0.430616	Human	H3N2	2002	CY011981
[1269]	0.853753	-1.02788	-0.251332	Human	H3N2	2002	CY011989
[1270]	0.852852	-1.03761	-0.241076	Human	H3N2	2002	CY011997
[1271]	0.952081	-1.06036	-0.242932	Human	H3N2	2002	CY012005
[1272]	0.944241	-1.11661	-0.223238	Human	H3N2	2002	CY012013
[1273]	0.904023	-1.07209	-0.451856	Human	H3N2	2002	CY012021
[1274]	0.976094	-1.0808	-0.200239	Human	H3N2	2002	CY012029
[1275]	0.951524	-1.08694	-0.243564	Human	H3N2	2002	CY012037
[1276]	0.904023	-1.07209	-0.451856	Human	H3N2	2002	CY012045
[1277]	0.933614	-1.10053	-0.271506	Human	H3N2	2002	CY012053
[1278]	0.95148	-1.07253	-0.222637	Human	H3N2	2002	CY012061
[1279]	0.826943	-1.02623	-0.331567	Human	H3N2	2003	CY012069
[1280]	0.826943	-1.02623	-0.331567	Human	H3N2	2003	CY012077
[1281]	0.826943	-1.02623	-0.331567	Human	H3N2	2003	CY012085
[1282]	0.824869	-0.971279	-0.240636	Human	H3N2	2003	CY012093
[1283]	0.801088	-0.909558	-0.372864	Human	H3N2	2003	CY012101
[1284]	1.08278	-0.34787	0.679677	Human	H3N2	2004	CY012109
[1285]	1.03252	-0.386954	0.506992	Human	H3N2	2004	CY012117
[1286]	0.937002	-0.225903	0.156565	Human	H3N2	1993	CY012125
[1287]	0.864781	-0.309183	-0.00192495	Human	H3N2	1993	CY012133
[1288]	0.888473	-0.122326	0.169637	Human	H3N2	1993	CY012141
[1289]	0.844651	-0.186532	0.156974	Human	H3N2	1993	CY012149
[1290]	0.888473	-0.122326	0.169637	Human	H3N2	1993	CY012157
[1291]	0.888473	-0.122326	0.169637	Human	H3N2	1993	CY012165
[1292]	0.854963	-0.136593	0.432313	Human	H3N2	1993	CY012173
[1293]	0.915157	-0.177278	0.155942	Human	H3N2	1993	CY012181
[1294]	0.88684	-0.082068	0.213046	Human	H3N2	1993	CY012189
[1295]	0.893681	-0.199403	0.367617	Human	H3N2	1996	CY012205
[1296]	0.936808	-0.457207	0.336846	Human	H3N2	1996	CY012213
[1297]	0.860714	-0.0813348	0.0517162	Human	H3N2	1995	CY012221
[1298]	0.934976	-0.263195	0.0733958	Human	H3N2	1994	CY012229
[1299]	0.912291	-0.268807	0.120042	Human	H3N2	1995	CY012237
[1300]	0.90399	-0.273233	0.0748634	Human	H3N2	1995	CY012245
[1301]	0.918984	-0.243244	0.0981462	Human	H3N2	1995	CY012253
[1302]	0.935541	-0.216138	0.0683658	Human	H3N2	1995	CY012261
[1303]	0.945539	-0.295294	0.290219	Human	H3N2	1994	CY012269
[1304]	0.99258	-0.220719	0.282745	Human	H3N2	1994	CY012277
[1305]	1.00465	-0.253126	0.423155	Human	H3N2	1994	CY012285
[1306]	0.998254	-0.245111	0.426122	Human	H3N2	1994	CY012293
[1309]	0.873056	-1.06519	-0.368359	Human	H3N2	2001	CY012317
[1310]	0.869588	-1.05866	-0.381091	Human	H3N2	2001	CY012325
[1311]	0.853753	-1.02788	-0.251332	Human	H3N2	2002	CY012333
[1312]	0.936424	-1.10733	-0.220912	Human	H3N2	2002	CY012341
[1313]	0.806207	-1.11293	-0.293523	Human	H3N2	2003	CY012349
[1314]	0.8421	-1.06774	-0.463585	Human	H3N2	2003	CY012357
[1315]	0.801088	-0.909558	-0.372864	Human	H3N2	2003	CY012365
[1316]	0.818477	-1.07587	-0.32539	Human	H3N2	2003	CY012373
[1317]	0.78705	-1.09765	-0.311698	Human	H3N2	2003	CY012381
[1318]	0.815535	-1.06394	-0.35371	Human	H3N2	2003	CY012389
[1319]	0.801088	-0.909558	-0.372864	Human	H3N2	2003	CY012397
[1320]	0.801617	-0.899449	-0.369612	Human	H3N2	2003	CY012405
[1321]	0.801088	-0.909558	-0.372864	Human	H3N2	2003	CY012413
[1322]	0.821767	-1.0776	-0.377924	Human	H3N2	2003	CY012421
[1323]	0.824895	-1.02311	-0.330647	Human	H3N2	2003	CY012429
[1324]	0.96864	-0.709849	0.298584	Human	H3N2	2000	CY012437
[1326]	0.880066	-0.377555	0.333123	Human	H3N2	1994	CY012453
[1327]	0.911383	-0.223052	0.113802	Human	H3N2	1994	CY012461
[1328]	0.918984	-0.243244	0.0981462	Human	H3N2	1994	CY012469
[1329]	0.864707	-0.268118	-0.0101752	Human	H3N2	1995	CY012477
[1330]	0.933295	-0.290938	0.0539484	Human	H3N2	1995	CY012485
[1331]	0.918083	-0.252973	0.108402	Human	H3N2	1995	CY012493
[1332]	0.756242	-0.12978	0.349992	Human	H3N2	1995	CY012501
[1333]	0.756242	-0.12978	0.349992	Human	H3N2	1995	CY012509
[1334]	0.918984	-0.243244	0.0981462	Human	H3N2	1995	CY012517
[1335]	0.740773	-0.224948	0.357347	Human	H3N2	1995	CY012525
[1336]	0.958215	-0.0241854	0.668891	Human	H3N2	1994	CY012533
[1337]	0.942932	-0.150419	0.477299	Human	H3N2	1994	CY012541
[1338]	0.934816	-0.124286	0.302822	Human	H3N2	1994	CY012549
[1339]	1.02005	-0.345418	0.39346	Human	H3N2	1994	CY012557
[1340]	0.957929	-0.328546	0.324086	Human	H3N2	1994	CY012565
[1341]	0.959062	-0.100625	0.462447	Human	H3N2	1994	CY012573
[1342]	0.938703	-0.149696	0.403733	Human	H3N2	1994	CY012581
[1343]	0.96431	-0.158781	0.382913	Human	H3N2	1994	CY012589
[1344]	0.943669	-0.281428	0.367095	Human	H3N2	1994	CY012597
[1347]	1.03981	-0.719139	0.412708	Human	H3N2	2000	CY012621
[1348]	0.956611	-0.647331	0.22317	Human	H3N2	2000	CY012629
[1349]	1.03401	-0.546201	0.460131	Human	H3N2	2000	CY012637
[1350]	0.95148	-1.07253	-0.222637	Human	H3N2	2002	CY012645
[1351]	0.809476	-0.952357	-0.24964	Human	H3N2	2003	CY012653
[1352]	0.80888	-1.09323	-0.21826	Human	H3N2	2003	CY012661
[1353]	0.826943	-1.02623	-0.331567	Human	H3N2	2003	CY012669
[1354]	1.09283	-0.378398	0.669471	Human	H3N2	2004	CY012677
[1355]	1.13214	-0.277139	0.792549	Human	H3N2	2004	CY012685
[1356]	1.15282	-0.3085	0.820568	Human	H3N2	2004	CY012693
[1357]	1.14881	-0.275577	0.708713	Human	H3N2	2004	CY012701
[1358]	1.09459	-0.369006	0.499917	Human	H3N2	2004	CY012709
[1359]	1.14752	-0.339412	0.746018	Human	H3N2	2004	CY012717
[1360]	1.14839	-0.386547	0.759496	Human	H3N2	2004	CY012725
[1361]	0.89407	-0.154658	0.2124	Human	H3N2	1993	CY012733
[1362]	0.844607	-0.172369	0.17755	Human	H3N2	1993	CY012741
[1363]	0.915157	-0.177278	0.155942	Human	H3N2	1993	CY012749
[1364]	0.915157	-0.177278	0.155942	Human	H3N2	1993	CY012757
[1365]	0.841755	-0.194449	0.162794	Human	H3N2	1993	CY012765
[1366]	0.888473	-0.122326	0.169637	Human	H3N2	1993	CY012773
[1367]	0.888473	-0.122326	0.169637	Human	H3N2	1993	CY012781
[1368]	0.888473	-0.122326	0.169637	Human	H3N2	1993	CY012789
[1369]	1.01938	-0.462452	0.689184	Human	H3N2	2006	CY012797
[1370]	0.925144	-0.310215	0.178826	Human	H3N2	1996	CY012853
[1376]	0.928495	-0.228992	0.113394	Human	H3N2	1995	CY012901
[1377]	0.935541	-0.216138	0.0683658	Human	H3N2	1995	CY012909
[1378]	0.918984	-0.243244	0.0981462	Human	H3N2	1995	CY012917
[1379]	0.939155	-0.245306	0.0692002	Human	H3N2	1995	CY012925
[1380]	0.747789	-0.208009	0.355984	Human	H3N2	1995	CY012933
[1381]	0.951957	-0.206065	0.370583	Human	H3N2	1994	CY012941
[1382]	0.943669	-0.281428	0.367095	Human	H3N2	1994	CY012949
[1383]	0.978808	-0.266821	0.435324	Human	H3N2	1994	CY012957
[1384]	0.962635	-0.129916	0.489431	Human	H3N2	1994	CY012965
[1385]	0.82564	-0.242506	0.375222	Human	H3N2	1994	CY012973
[1386]	0.925177	-0.0717852	0.316419	Human	H3N2	1994	CY012981
[1387]	0.955929	-0.152466	0.353166	Human	H3N2	1994	CY012989
[1388]	0.94081	-0.267325	0.280244	Human	H3N2	1994	CY012997
[1389]	0.940291	-0.237137	0.369754	Human	H3N2	1994	CY013005
[1390]	0.971548	-0.199594	0.341271	Human	H3N2	1994	CY013013
[1391]	0.94597	-0.354157	0.324586	Human	H3N2	1994	CY013021
[1392]	0.967206	-0.150864	0.377093	Human	H3N2	1994	CY013029
[1395]	0.983414	-0.365013	0.228992	Human	H3N2	2000	CY013053
[1396]	1.01132	-0.679127	0.320676	Human	H3N2	2000	CY013061
[1397]	0.97569	-0.626446	0.136101	Human	H3N2	2000	CY013069
[1398]	1.08184	-0.446301	0.484124	Human	H3N2	2001	CY013077
[1399]	0.844046	-0.931595	-0.274317	Human	H3N2	2002	CY013085
[1400]	0.933614	-1.10053	-0.271506	Human	H3N2	2002	CY013093
[1401]	0.870702	-1.00051	-0.280932	Human	H3N2	2002	CY013101
[1402]	0.789272	-0.625886	-0.447773	Human	H3N2	2002	CY013109
[1403]	0.820512	-1.0673	-0.2772	Human	H3N2	2003	CY013117
[1404]	0.803176	-1.0273	-0.227303	Human	H3N2	2003	CY013125
[1405]	0.749763	-0.991064	-0.678729	Human	H3N2	2003	CY013133
[1406]	0.817615	-1.07522	-0.27138	Human	H3N2	2003	CY013141
[1407]	0.801088	-0.909558	-0.372864	Human	H3N2	2003	CY013149
[1408]	1.14227	-0.281261	0.825547	Human	H3N2	2004	CY013157
[1409]	1.14752	-0.339412	0.746018	Human	H3N2	2004	CY013165
[1410]	0.872624	-0.00240725	0.0411576	Human	H3N2	1993	CY013173
[1411]	0.915157	-0.177278	0.155942	Human	H3N2	1993	CY013181
[1412]	0.929569	-0.224902	0.112463	Human	H3N2	1993	CY013189
[1413]	0.822882	-0.166727	0.144191	Human	H3N2	1993	CY013197
[1414]	0.887572	-0.132054	0.179893	Human	H3N2	1993	CY013205
[1415]	0.885577	-0.130243	0.175457	Human	H3N2	1993	CY013213
[1416]	0.88283	-1.06805	-0.373413	Human	H3N2	2001	CY013221
[1417]	0.931933	-1.04655	-0.546155	Human	H3N2	2002	CY013229
[1418]	1.00818	-0.370615	0.713286	Human	H3N2	2006	CY013237
[1419]	1.13523	-0.172688	0.698505	Human	H3N2	2005	CY013245
[1425]	0.680313	-0.201076	0.594102	Human	H3N2	1995	CY013316
[1426]	0.740773	-0.224948	0.357347	Human	H3N2	1995	CY013324
[1427]	0.918984	-0.243244	0.0981462	Human	H3N2	1994	CY013332
[1428]	0.93105	-0.303489	0.285252	Human	H3N2	1994	CY013340
[1429]	0.995358	-0.253029	0.431942	Human	H3N2	1994	CY013348
[1430]	0.995358	-0.253029	0.431942	Human	H3N2	1994	CY013356
[1431]	0.934098	-0.333236	0.268059	Human	H3N2	1994	CY013364
[1432]	0.944798	-0.29399	0.376139	Human	H3N2	1994	CY013372
[1433]	1.03981	-0.719139	0.412708	Human	H3N2	2000	CY013380
[1434]	0.961425	-0.675798	0.233322	Human	H3N2	2000	CY013388
[1435]	1.01094	-0.679073	0.328569	Human	H3N2	2000	CY013394
[1436]	0.961425	-0.675798	0.233322	Human	H3N2	2000	CY013402
[1437]	0.983414	-0.365013	0.228992	Human	H3N2	2000	CY013410
[1438]	0.874916	-1.0184	-0.266716	Human	H3N2	2002	CY013418
[1439]	0.971925	-1.11685	-0.313684	Human	H3N2	2002	CY013426
[1440]	0.801088	-0.909558	-0.372864	Human	H3N2	2003	CY013434
[1441]	0.801088	-0.909558	-0.372864	Human	H3N2	2003	CY013442
[1442]	0.826943	-1.02623	-0.331567	Human	H3N2	2003	CY013450
[1443]	1.1484	-0.32994	0.736033	Human	H3N2	2004	CY013458
[1444]	1.15216	-0.366879	0.755814	Human	H3N2	2004	CY013466
[1445]	1.10097	-0.428633	0.584123	Human	H3N2	2004	CY013474
[1446]	1.12741	-0.249172	0.782575	Human	H3N2	2004	CY013482
[1447]	1.09572	-0.370482	0.663651	Human	H3N2	2004	CY013490
[1448]	1.14752	-0.339412	0.746018	Human	H3N2	2004	CY013498
[1449]	1.14752	-0.339412	0.746018	Human	H3N2	2004	CY013506
[1450]	1.14747	-0.32525	0.766594	Human	H3N2	2004	CY013514
[1451]	1.10171	-0.398822	0.611888	Human	H3N2	2004	CY013522
[1452]	1.13322	-0.385039	0.729697	Human	H3N2	2004	CY013530
[1453]	1.14752	-0.339412	0.746018	Human	H3N2	2004	CY013538
[1454]	1.08347	-0.499484	0.612465	Human	H3N2	2004	CY013546
[1455]	1.22408	-0.37174	0.625743	Human	H3N2	2004	CY013554
[1462]	0.914269	-0.234949	0.134334	Human	H3N2	1993	CY013610
[1463]	0.915157	-0.177278	0.155942	Human	H3N2	1993	CY013618
[1464]	0.915157	-0.177278	0.155942	Human	H3N2	1993	CY013626
[1465]	0.915157	-0.177278	0.155942	Human	H3N2	1993	CY013634
[1466]	0.903629	-0.163816	0.0376406	Human	H3N2	1993	CY013642
[1467]	0.888473	-0.122326	0.169637	Human	H3N2	1993	CY013650
[1468]	0.888473	-0.122326	0.169637	Human	H3N2	1993	CY013658
[1469]	0.888473	-0.122326	0.169637	Human	H3N2	1993	CY013666
[1470]	0.819955	-0.190126	0.0683337	Human	H3N2	1993	CY013674
[1471]	0.915157	-0.177278	0.155942	Human	H3N2	1993	CY013682
[1472]	0.888473	-0.122326	0.169637	Human	H3N2	1993	CY013690
[1473]	0.888473	-0.122326	0.169637	Human	H3N2	1993	CY013698
[1474]	0.888473	-0.122326	0.169637	Human	H3N2	1993	CY013706
[1475]	0.818391	-0.257228	0.0236148	Human	H3N2	1993	CY013714
[1476]	0.915157	-0.177278	0.155942	Human	H3N2	1993	CY013722
[1477]	0.903629	-0.163816	0.0376406	Human	H3N2	1993	CY013730
[1478]	0.798167	-0.169159	0.128491	Human	H3N2	1993	CY013738
[1479]	0.818391	-0.257228	0.0236148	Human	H3N2	1993	CY013746
[1480]	0.915157	-0.177278	0.155942	Human	H3N2	1993	CY013754
[1481]	0.915157	-0.177278	0.155942	Human	H3N2	1993	CY013762
[1482]	0.906202	-0.168222	0.0635596	Human	H3N2	1993	CY013770
[1483]	0.915157	-0.177278	0.155942	Human	H3N2	1993	CY013778
[1484]	0.915157	-0.177278	0.155942	Human	H3N2	1993	CY013786
[1485]	0.940641	-0.15429	0.121101	Human	H3N2	1993	CY013794
[1486]	1.01938	-0.462452	0.689184	Human	H3N2	2006	CY013802
[1487]	0.891155	-1.05678	-0.383071	Human	H3N2	2002	CY013810
[1496]	0.945539	-0.295294	0.290219	Human	H3N2	1994	CY013892
[1497]	0.964432	-0.667577	0.227279	Human	H3N2	2000	CY013900
[1498]	0.958529	-0.683715	0.239142	Human	H3N2	2000	CY013908
[1499]	1.13218	-0.291301	0.771973	Human	H3N2	2004	CY013916
[1500]	1.14752	-0.339412	0.746018	Human	H3N2	2004	CY013924
[1501]	1.14508	-0.306589	0.696154	Human	H3N2	2004	CY013932
[1502]	1.14508	-0.306589	0.696154	Human	H3N2	2004	CY013940
[1503]	1.14752	-0.339412	0.746018	Human	H3N2	2004	CY013948
[1504]	1.13835	-0.424241	0.752516	Human	H3N2	2004	CY013956
[1505]	1.1595	-0.332568	0.732113	Human	H3N2	2004	CY013964
[1506]	1.14752	-0.339412	0.746018	Human	H3N2	2004	CY013972
[1507]	1.13611	-0.377122	0.723878	Human	H3N2	2004	CY013980
[1508]	1.14227	-0.281261	0.825547	Human	H3N2	2004	CY013988
[1509]	1.09145	-0.335923	0.676566	Human	H3N2	2004	CY013996
[1510]	1.13138	-0.349156	0.713904	Human	H3N2	2004	CY014004
[1512]	1.10805	-0.337222	0.655579	Human	H3N2	2005	CY014020
[1513]	1.13523	-0.172688	0.698505	Human	H3N2	2005	CY014028
[1514]	1.08795	-0.483653	0.654613	Human	H3N2	2005	CY014036
[1515]	1.01656	-0.459638	0.749531	Human	H3N2	2005	CY014044
[1516]	1.08795	-0.483653	0.654613	Human	H3N2	2005	CY014052
[1517]	1.10913	-0.280107	0.60639	Human	H3N2	2005	CY014060
[1518]	1.12998	-0.114536	0.778034	Human	H3N2	2005	CY014068
[1519]	1.12998	-0.114536	0.778034	Human	H3N2	2005	CY014076
[1520]	1.14966	-0.220601	0.654433	Human	H3N2	2005	CY014084
[1521]	1.11326	-0.122601	0.647569	Human	H3N2	2005	CY014092
[1522]	1.06834	-0.176811	0.525257	Human	H3N2	2005	CY014100
[1523]	1.18546	-0.205875	0.664737	Human	H3N2	2005	CY014108
[1524]	1.13558	-0.172527	0.691496	Human	H3N2	2005	CY014116
[1525]	1.18546	-0.205875	0.664737	Human	H3N2	2005	CY014124
[1526]	1.18546	-0.205875	0.664737	Human	H3N2	2005	CY014132
[1527]	1.13523	-0.172688	0.698505	Human	H3N2	2005	CY014140
[1528]	0.888473	-0.122326	0.169637	Human	H3N2	1993	CY014148
[1529]	0.935191	-0.0502032	0.176481	Human	H3N2	1993	CY014156
[1530]	1.0398	-0.528221	0.575543	Human	H3N2	2006	CY014164
[1578]	0.149998	1.67445	-1.09444	Human	H3N2	1968	CY015513
[1579]	1.00774	-0.365384	0.204204	Human	H3N2	1996	CY015521
[1582]	0.92852	-0.187675	0.210552	Human	H3N2	1994	CY015545
[1583]	0.890149	-1.05018	-0.386979	Human	H3N2	2002	CY015553
[1584]	0.944241	-1.11661	-0.223238	Human	H3N2	2002	CY015561
[1585]	1.15134	-0.326362	0.726897	Human	H3N2	2004	CY015569
[1586]	1.14599	-0.329909	0.656033	Human	H3N2	2004	CY015577
[1588]	1.10805	-0.337222	0.655579	Human	H3N2	2005	CY015593
[1589]	1.19047	-0.367738	0.703076	Human	H3N2	2005	CY015601
[1590]	1.12698	-0.261728	0.675138	Human	H3N2	2005	CY015609
[1591]	1.13523	-0.172688	0.698505	Human	H3N2	2005	CY015617
[1592]	1.13523	-0.172688	0.698505	Human	H3N2	2005	CY015625
[1593]	1.14357	-0.195744	0.730938	Human	H3N2	2005	CY015633
[1594]	1.1462	-0.189298	0.748361	Human	H3N2	2005	CY015641
[1595]	0.961425	-0.675798	0.233322	Human	H3N2	2000	CY015649
[1596]	0.956185	-0.543359	0.175971	Human	H3N2	2000	CY015657
[1597]	0.961043	-0.675984	0.240866	Human	H3N2	2000	CY015665
[1598]	0.93136	-0.731839	0.21196	Human	H3N2	2000	CY015673
[1599]	0.876222	-1.05055	0.324357	Human	H3N2	2001	CY015681
[1600]	0.866326	-0.96492	-0.0868654	Human	H3N2	2001	CY015689
[1601]	0.902138	-1.13812	-0.395808	Human	H3N2	2001	CY015697
[1602]	0.88283	-1.06805	-0.373413	Human	H3N2	2001	CY015705
[1603]	0.952212	-0.87834	-0.260319	Human	H3N2	2002	CY015713
[1604]	0.927394	-1.07643	-0.581368	Human	H3N2	2002	CY015721
[1605]	0.851859	-1.06037	-0.344511	Human	H3N2	2002	CY015729
[1606]	0.851859	-1.06037	-0.344511	Human	H3N2	2002	CY015737
[1607]	0.848237	-1.0107	-0.518271	Human	H3N2	2002	CY015745
[1608]	0.948496	-1.0114	-0.584355	Human	H3N2	2002	CY015753
[1609]	0.907981	-0.954333	-0.447407	Human	H3N2	2002	CY015761
[1610]	0.999225	-1.06507	-0.109818	Human	H3N2	2002	CY015769
[1611]	0.826943	-1.02623	-0.331567	Human	H3N2	2003	CY015777
[1612]	0.826943	-1.02623	-0.331567	Human	H3N2	2003	CY015785
[1613]	0.826943	-1.02623	-0.331567	Human	H3N2	2003	CY015793
[1614]	0.826668	-0.961625	-0.361943	Human	H3N2	2003	CY015801
[1615]	0.845526	-0.992631	-0.365602	Human	H3N2	2003	CY015809
[1616]	0.809598	-0.977516	-0.377863	Human	H3N2	2003	CY015817
[1617]	0.77132	-1.0716	-0.669544	Human	H3N2	2003	CY015825
[1618]	0.842628	-1.05763	-0.460333	Human	H3N2	2003	CY015833
[1619]	0.826943	-1.02623	-0.331567	Human	H3N2	2003	CY015841
[1620]	0.847117	-1.02828	-0.360507	Human	H3N2	2003	CY015849
[1621]	0.883	-1.1578	-0.21085	Human	H3N2	2003	CY015857
[1622]	0.825796	-1.01338	-0.340904	Human	H3N2	2003	CY015865
[1623]	0.826943	-1.02623	-0.331567	Human	H3N2	2003	CY015873
[1624]	1.12724	-0.46547	0.599703	Human	H3N2	2004	CY015881
[1625]	1.0481	-0.436853	0.717036	Human	H3N2	2004	CY015889
[1626]	1.17097	-0.313317	0.712108	Human	H3N2	2004	CY015897
[1627]	1.02121	-0.490743	0.700223	Human	H3N2	2004	CY015905
[1628]	0.76028	-0.89271	-0.47263	Human	H3N2	2004	CY015913
[1629]	1.12432	-0.34462	0.769842	Human	H3N2	2004	CY015921
[1630]	1.07013	-0.401925	0.722834	Human	H3N2	2004	CY015929
[1631]	0.719346	-0.768937	-0.299969	Human	H3N2	2004	CY015937
[1632]	1.17097	-0.313317	0.712108	Human	H3N2	2004	CY015945
[1633]	1.14548	-0.336305	0.746947	Human	H3N2	2004	CY015953
[1634]	1.13683	-0.499262	0.832648	Human	H3N2	2004	CY015961
[1635]	1.13731	-0.494066	0.920639	Human	H3N2	2004	CY015969
[1636]	1.15877	-0.312897	0.776312	Human	H3N2	2004	CY015977
[1637]	1.13123	-0.480768	0.83266	Human	H3N2	2004	CY015985
[1638]	1.11593	-0.386463	0.61447	Human	H3N2	2005	CY015993
[1639]	1.13523	-0.172688	0.698505	Human	H3N2	2005	CY016001
[1640]	1.12724	-0.163199	0.700882	Human	H3N2	2005	CY016009
[1641]	1.13606	-0.0907016	0.653754	Human	H3N2	2005	CY016017
[1642]	1.18045	-0.247798	0.739201	Human	H3N2	2005	CY016025
[1643]	1.10774	-0.175944	0.671098	Human	H3N2	2005	CY016033
[1644]	1.13516	-0.159169	0.71819	Human	H3N2	2005	CY016041
[1645]	1.13523	-0.172688	0.698505	Human	H3N2	2005	CY016049
[1647]	0.922318	0.221078	0.0505425	Human	H3N2	1986	CY016065
[1648]	0.931873	-0.607098	0.338099	Human	H3N2	1999	CY016073
[1649]	0.913105	-0.581464	0.247073	Human	H3N2	1999	CY016081
[1650]	0.899829	-0.680155	0.245145	Human	H3N2	2000	CY016089
[1651]	0.931697	-0.682927	0.203041	Human	H3N2	2000	CY016097
[1652]	0.899829	-0.680155	0.245145	Human	H3N2	2000	CY016105
[1653]	0.961425	-0.675798	0.233322	Human	H3N2	2000	CY016113
[1654]	0.950575	-0.659415	0.183592	Human	H3N2	2000	CY016121
[1656]	1.0199	-0.292752	0.395544	Human	H3N2	2000	CY016209
[1657]	1.11884	-0.33731	0.714619	Human	H3N2	2004	CY016217
[1663]	1.00659	-0.606125	0.239885	Human	H3N2	2000	CY016273
[1664]	0.94376	-0.627435	0.185814	Human	H3N2	2000	CY016408
[1665]	0.943669	-0.281428	0.367095	Human	H3N2	1993	CY016432
[1667]	1.14752	-0.339412	0.746018	Human	H3N2	2004	CY016448
[1668]	1.14752	-0.339412	0.746018	Human	H3N2	2004	CY016456
[1670]	1.14966	-0.220601	0.654433	Human	H3N2	2005	CY016472
[1671]	1.08191	-0.17211	0.634634	Human	H3N2	2005	CY016480
[1672]	0.888473	-0.122326	0.169637	Human	H3N2	1993	CY016488
[1673]	0.961425	-0.675798	0.233322	Human	H3N2	2000	CY016496
[1674]	0.962278	-0.666582	0.223606	Human	H3N2	2000	CY016504
[1675]	0.931873	-0.607098	0.338099	Human	H3N2	1999	CY016512
[1676]	0.971093	-0.43048	0.151043	Human	H3N2	1999	CY016520
[1677]	0.978498	-0.49803	0.477857	Human	H3N2	1999	CY016528
[1678]	0.978498	-0.49803	0.477857	Human	H3N2	1999	CY016536
[1679]	1.09882	-0.685846	0.368301	Human	H3N2	1999	CY016544
[1680]	0.992829	-0.586934	0.319511	Human	H3N2	1999	CY016552
[1681]	0.913105	-0.581464	0.247073	Human	H3N2	1999	CY016560
[1683]	0.98727	-0.686001	0.211391	Human	H3N2	2000	CY016576
[1684]	0.960547	-0.68527	0.243309	Human	H3N2	2000	CY016584
[1685]	0.961425	-0.675798	0.233322	Human	H3N2	2000	CY016592
[1686]	1.13698	-0.152891	0.712955	Human	H3N2	2005	CY016600
[1687]	1.13718	-0.291825	0.574552	Human	H3N2	2005	CY016608
[1688]	0.992874	-0.612249	0.53166	Human	H3N2	1999	CY016632
[1689]	0.976012	-0.465085	0.42783	Human	H3N2	1999	CY016640
[1691]	0.978498	-0.49803	0.477857	Human	H3N2	1999	CY016656
[1692]	1.10572	-0.131676	0.809668	Human	H3N2	2005	CY016664
[1698]	0.916399	-0.745309	0.226727	Human	H3N2	2000	CY016712
[1699]	0.971482	-0.43336	0.476471	Human	H3N2	2000	CY016720
[1702]	0.917387	-0.63524	0.247241	Human	H3N2	2000	CY016744
[1703]	0.944111	-0.60123	0.228226	Human	H3N2	2000	CY016752
[1704]	0.922547	-0.722733	0.153158	Human	H3N2	2000	CY016760
[1705]	0.971482	-0.43336	0.476471	Human	H3N2	2000	CY016768
[1706]	0.944111	-0.60123	0.228226	Human	H3N2	2000	CY016776
[1709]	0.921824	-0.374223	0.72725	Human	H3N2	2005	CY016984
[1710]	0.921824	-0.374223	0.72725	Human	H3N2	2005	CY016992
[1711]	1.0398	-0.528221	0.575543	Human	H3N2	2006	CY017000
[1715]	0.820099	-1.06705	-0.416539	Human	H3N2	2002	CY017088
[1716]	0.902227	-0.830653	-0.477444	Human	H3N2	2002	CY017096
[1717]	1.07978	-0.516879	0.938144	Human	H3N2	2005	CY017104
[1718]	0.990836	-0.402482	0.844517	Human	H3N2	2005	CY017112
[1721]	1.20467	-0.427279	0.733349	Human	H3N2	2005	CY017136
[1725]	0.944111	-0.60123	0.228226	Human	H3N2	2000	CY017168
[1726]	0.944111	-0.60123	0.228226	Human	H3N2	2000	CY017176
[1735]	0.94574	-0.701477	0.261535	Human	H3N2	2000	CY017264
[1736]	1.02835	-0.801863	0.00288478	Human	H3N2	2000	CY017272
[1737]	0.902369	-0.250655	-0.0368849	Human	H3N2	1995	CY017288
[1738]	0.853881	-0.15104	0.149418	Human	H3N2	1995	CY017296
[1739]	0.81579	-0.156889	0.286005	Human	H3N2	1995	CY017304
[1740]	0.998254	-0.245111	0.426122	Human	H3N2	1994	CY017312
[1742]	0.972332	-0.675264	0.265324	Human	H3N2	2000	CY017328
[1743]	0.961425	-0.675798	0.233322	Human	H3N2	2000	CY017336
[1744]	0.950859	-0.672529	0.234639	Human	H3N2	2000	CY017344
[1745]	0.961425	-0.675798	0.233322	Human	H3N2	2000	CY017352
[1746]	0.931933	-1.04655	-0.546155	Human	H3N2	2002	CY017360
[1750]	1.00015	-0.730522	0.197158	Human	H3N2	2000	CY017392
[1751]	0.922547	-0.722733	0.153158	Human	H3N2	2000	CY017400
[1755]	1.02028	-0.48292	0.473781	Human	H3N2	2000	CY017448
[1756]	1.02835	-0.801863	0.00288478	Human	H3N2	2000	CY017456
[1757]	1.13966	-0.68309	0.24373	Human	H3N2	2000	CY017464
[1758]	0.956221	-0.631807	0.292277	Human	H3N2	2000	CY017472
[1759]	0.961425	-0.675798	0.233322	Human	H3N2	2000	CY017480
[1760]	0.90945	-1.04458	-0.33084	Human	H3N2	2001	CY017488
[1761]	0.893764	-1.07026	-0.302626	Human	H3N2	2001	CY017496
[1762]	0.893764	-1.07026	-0.302626	Human	H3N2	2001	CY017504
[1763]	0.901368	-1.02005	-0.38652	Human	H3N2	2001	CY017512
[1764]	0.898577	-1.09872	-0.292473	Human	H3N2	2001	CY017520
[1765]	0.893764	-1.07026	-0.302626	Human	H3N2	2001	CY017528
[1766]	0.936424	-1.10733	-0.220912	Human	H3N2	2002	CY017536
[1767]	0.794443	-1.31053	-0.88954	Human	H3N2	2002	CY017544
[1768]	0.944241	-1.11661	-0.223238	Human	H3N2	2002	CY017552
[1769]	0.843328	-1.23857	-0.65659	Human	H3N2	2002	CY017560
[1770]	0.785402	-0.935239	-0.344649	Human	H3N2	2003	CY017568
[1771]	0.845647	-1.07767	-0.44041	Human	H3N2	2003	CY017576
[1772]	0.864941	-0.945453	-0.362076	Human	H3N2	2003	CY017584
[1773]	0.715509	-0.895893	-0.350085	Human	H3N2	2004	CY017592
[1774]	0.715509	-0.895893	-0.350085	Human	H3N2	2004	CY017600
[1775]	1.10659	-0.316788	0.632137	Human	H3N2	2004	CY017608
[1776]	1.1512	-0.146534	0.66977	Human	H3N2	2005	CY017616
[1777]	1.01985	-0.423035	0.768614	Human	H3N2	2005	CY017624
[1778]	0.894292	-1.06015	-0.299375	Human	H3N2	2001	CY017632
[1786]	0.74853	-1.09016	-0.302433	Human	H3N2	2003	CY017802
[1787]	0.960547	-0.68527	0.243309	Human	H3N2	2000	CY017810
[1789]	1.13523	-0.172688	0.698505	Human	H3N2	2005	CY017826
[1793]	0.979502	-0.655655	0.221235	Human	H3N2	2000	CY017890
[1794]	0.920651	-1.06606	-0.310416	Human	H3N2	2001	CY017898
[1795]	0.882851	-0.977401	-0.419923	Human	H3N2	2002	CY017906
[1796]	0.82067	-1.17326	-0.400295	Human	H3N2	2002	CY017914
[1797]	1.00218	-1.07018	-0.138507	Human	H3N2	2002	CY017922
[1798]	0.841377	-1.20529	-0.760372	Human	H3N2	2002	CY017930
[1799]	0.810266	-1.05003	-0.306696	Human	H3N2	2003	CY017938
[1800]	0.790479	-0.767261	-0.350737	Human	H3N2	2003	CY017946
[1801]	0.801088	-0.909558	-0.372864	Human	H3N2	2003	CY017954
[1802]	0.715509	-0.895893	-0.350085	Human	H3N2	2004	CY017962
[1803]	1.15216	-0.366879	0.755814	Human	H3N2	2004	CY017970
[1804]	1.10659	-0.316788	0.632137	Human	H3N2	2004	CY017978
[1805]	0.988923	-0.391634	0.667355	Human	H3N2	2005	CY017986
[1806]	1.05836	-0.287349	0.475628	Human	H3N2	2005	CY017994
[1807]	0.950442	-0.464638	0.624277	Human	H3N2	2005	CY018930
[1809]	1.13523	-0.172688	0.698505	Human	H3N2	2005	CY018946
[1810]	0.893764	-1.07026	-0.302626	Human	H3N2	2001	CY018962
[1811]	0.861722	-1.17523	-0.773895	Human	H3N2	2002	CY018970
[1812]	0.823146	-1.04388	-0.315489	Human	H3N2	2003	CY018978
[1813]	0.759196	-0.960616	-0.0837873	Human	H3N2	2003	CY018986
[1814]	0.826042	-1.03596	-0.32131	Human	H3N2	2003	CY018994
[1815]	0.823146	-1.04388	-0.315489	Human	H3N2	2003	CY019002
[1816]	0.780693	-1.0047	-0.361071	Human	H3N2	2004	CY019010
[1817]	1.09415	-0.305843	0.704779	Human	H3N2	2005	CY019018
[1818]	0.980371	-0.396152	0.651534	Human	H3N2	2005	CY019026
[1819]	1.13952	-0.212208	0.463309	Human	H3N2	2005	CY019034
[1833]	1.0746	-0.166509	0.811069	Human	H3N2	2004	CY019146
[1834]	1.0746	-0.166509	0.811069	Human	H3N2	2004	CY019154
[1835]	1.0746	-0.166509	0.811069	Human	H3N2	2004	CY019162
[1836]	1.0746	-0.166509	0.811069	Human	H3N2	2004	CY019170
[1837]	1.12761	-0.284633	0.739657	Human	H3N2	2004	CY019178
[1838]	1.12761	-0.284633	0.739657	Human	H3N2	2004	CY019186
[1839]	1.06521	-0.202006	0.76172	Human	H3N2	2005	CY019194
[1844]	1.12761	-0.284633	0.739657	Human	H3N2	2004	CY019250
[1845]	1.12761	-0.284633	0.739657	Human	H3N2	2004	CY019258
[1846]	1.12761	-0.284633	0.739657	Human	H3N2	2004	CY019266
[1847]	1.06711	-0.186607	0.643646	Human	H3N2	2005	CY019274
[1848]	1.06711	-0.186607	0.643646	Human	H3N2	2005	CY019282
[1849]	1.06711	-0.186607	0.643646	Human	H3N2	2005	CY019290
[1850]	1.06711	-0.186607	0.643646	Human	H3N2	2005	CY019298
[1851]	1.06521	-0.202006	0.76172	Human	H3N2	2005	CY019306
[1852]	1.06521	-0.202006	0.76172	Human	H3N2	2005	CY019314
[1853]	1.06521	-0.202006	0.76172	Human	H3N2	2005	CY019322
[1854]	0.97877	-0.55749	0.633383	Human	H3N2	2006	CY019330
[1855]	1.13341	-0.283051	0.757726	Human	H3N2	2006	CY019338
[1869]	1.13523	-0.172688	0.698505	Human	H3N2	2005	CY019752
[1877]	1.0746	-0.166509	0.811069	Human	H3N2	2004	CY019816
[1878]	1.12761	-0.284633	0.739657	Human	H3N2	2004	CY019824
[1879]	0.980343	-0.4203	0.635527	Human	H3N2	2006	CY019832
[1880]	0.97877	-0.55749	0.633383	Human	H3N2	2006	CY019840
[1881]	1.13341	-0.283051	0.757726	Human	H3N2	2006	CY019848
[1882]	1.13341	-0.283051	0.757726	Human	H3N2	2006	CY019856
[1883]	1.04271	-0.552504	0.516533	Human	H3N2	2006	CY019864
[1887]	0.659896	1.07849	-0.173315	Human	H3N2	1968	CY019896
[1888]	0.612129	0.827337	-0.158474	Human	H3N2	1969	CY019904
[1889]	0.551049	0.864828	0.0605342	Human	H3N2	1968	CY019912
[1890]	0.589892	0.852264	-0.135107	Human	H3N2	1969	CY019920
[1892]	0.792198	-1.05648	-0.32456	Human	H3N2	2002	CY019936
[1893]	0.97877	-0.55749	0.633383	Human	H3N2	2006	CY019944
[1898]	1.01708	-0.465345	0.454177	Human	H3N2	2000	CY019986
[1899]	0.989552	-0.447732	0.859063	Human	H3N2	2000	CY019994
[1901]	1.01796	-0.0826526	0.585583	Human	H3N2	2005	CY020010
[1902]	1.00015	-0.730522	0.197158	Human	H3N2	2000	CY020018
[1903]	1.00015	-0.730522	0.197158	Human	H3N2	2000	CY020026
[1904]	0.715509	-0.895893	-0.350085	Human	H3N2	2004	CY020034
[1905]	1.16635	-0.471641	0.79621	Human	H3N2	2004	CY020042
[1906]	1.13683	-0.499262	0.832648	Human	H3N2	2004	CY020050
[1907]	1.036	-0.154909	0.760961	Human	H3N2	2005	CY020058
[1908]	0.980343	-0.4203	0.635527	Human	H3N2	2006	CY020066
[1909]	0.980343	-0.4203	0.635527	Human	H3N2	2006	CY020074
[1910]	0.980343	-0.4203	0.635527	Human	H3N2	2006	CY020082
[1911]	0.97877	-0.55749	0.633383	Human	H3N2	2006	CY020090
[1912]	0.97877	-0.55749	0.633383	Human	H3N2	2006	CY020098
[1913]	1.13341	-0.283051	0.757726	Human	H3N2	2006	CY020106
[1914]	1.13341	-0.283051	0.757726	Human	H3N2	2006	CY020114
[1915]	1.04271	-0.552504	0.516533	Human	H3N2	2006	CY020122
[1916]	1.04271	-0.552504	0.516533	Human	H3N2	2006	CY020130
[1917]	1.02253	-0.550399	0.545886	Human	H3N2	2006	CY020138
[1925]	0.978498	-0.49803	0.477857	Human	H3N2	1999	CY020202
[1926]	1.09882	-0.685846	0.368301	Human	H3N2	1999	CY020210
[1927]	0.963129	-0.801776	0.290079	Human	H3N2	2000	CY020218
[1928]	0.803839	0.378306	0.039313	Human	H3N2	1978	CY020226
[1937]	1.1629	-0.304729	0.738235	Human	H3N2	2005	CY020306
[1938]	1.01002	-0.672444	-0.0560352	Human	H3N2	2000	CY020314
[1940]	0.795156	0.385248	-0.0514723	Human	H3N2	1978	CY020330
[1941]	0.922318	0.221078	0.0505425	Human	H3N2	1986	CY020338
[1942]	1.15592	-0.334976	0.761556	Human	H3N2	2004	CY020346
[1943]	0.980343	-0.4203	0.635527	Human	H3N2	2006	CY020362
[1944]	1.04271	-0.552504	0.516533	Human	H3N2	2006	CY020370
[1960]	1.01533	-0.484289	0.47415	Human	H3N2	2000	CY020498
[1963]	0.725527	1.06763	-0.164756	Human	H3N2	1968	CY020530
[1964]	1.06711	-0.186607	0.643646	Human	H3N2	2005	CY020538
[1969]	1.15041	-0.331496	0.740199	Human	H3N2	2004	CY020898
[1976]	0.978498	-0.49803	0.477857	Human	H3N2	1999	CY021066
[1978]	0.874378	0.28757	-0.253152	Human	H3N2	1975	CY021082
[1979]	0.564353	0.135404	0.0273187	Human	H3N2	1970	CY021090
[1980]	0.751469	0.146571	-0.224817	Human	H3N2	1974	CY021098
[1981]	0.723837	0.522033	0.589928	Human	H3N2	1977	CY021106
[1982]	0.698536	0.926517	-0.0167282	Human	H3N2	1968	CY021114
[1983]	0.585061	0.365049	0.210924	Human	H3N2	1970	CY021122
[1984]	0.66236	0.139036	-0.0580601	Human	H3N2	1971	CY021602
[1992]	1.00572	-0.615598	0.249871	Human	H3N2	2000	CY021746
[1995]	1.12588	-0.451452	0.649675	Human	H3N2	2005	CY021770
[1996]	0.961469	-0.689961	0.212746	Human	H3N2	2000	CY021778
[1997]	0.961425	-0.675798	0.233322	Human	H3N2	2000	CY021786
[2003]	0.907579	0.00465435	-0.490217	Human	H3N2	1976	CY021834
[2004]	0.629899	0.777226	-0.116783	Human	H3N2	1969	CY021842
[2005]	0.694356	0.949812	-0.257924	Human	H3N2	1968	CY021850
[2008]	0.966638	-0.733574	0.154308	Human	H3N2	2000	CY021922
[2009]	0.917387	-0.63524	0.247241	Human	H3N2	2000	CY021930
[2011]	0.839857	0.367678	-0.323034	Human	H3N2	1976	CY021946
[2012]	0.986778	-0.681181	0.235709	Human	H3N2	2000	CY021954
[2014]	1.14966	-0.220601	0.654433	Human	H3N2	2005	CY021970
[2016]	1.12761	-0.284633	0.739657	Human	H3N2	2004	CY021994
[2020]	0.6689	0.975955	-0.218077	Human	H3N2	1968	CY022090
[2026]	0.895928	-1.11828	-0.355182	Human	H3N2	2001	CY022186
[2027]	0.967071	-1.11594	-0.282407	Human	H3N2	2002	CY022194
[2028]	0.937518	-1.10434	-0.272163	Human	H3N2	2002	CY022202
[2029]	0.848855	-1.02678	-0.376206	Human	H3N2	2002	CY022210
[2030]	0.961425	-0.675798	0.233322	Human	H3N2	2000	CY022258
[2031]	0.80451	0.363383	-0.593683	Human	H3N2	1976	CY022314
[2034]	0.938358	-0.681661	0.268091	Human	H3N2	2000	CY022506
[2036]	0.967328	-0.65966	0.221459	Human	H3N2	2000	CY022522
[2037]	0.873332	-1.06789	-0.358051	Human	H3N2	2001	CY022530
[2040]	0.858569	-0.976503	-0.290756	Human	H3N2	2002	CY022554
[2041]	0.872769	-0.827177	-0.469177	Human	H3N2	2002	CY022562
[2042]	0.956226	-0.953712	-0.149612	Human	H3N2	2002	CY022570
[2043]	1.13523	-0.172688	0.698505	Human	H3N2	2005	CY022578
[2045]	0.966794	-0.402318	0.906128	Human	H3N2	2005	CY022602
[2062]	0.985747	-0.459354	0.861519	Human	H3N2	2002	DQ415308
[2063]	0.86808	-1.02527	-0.399793	Human	H3N2	2002	DQ415309
[2064]	0.833835	-1.02829	-0.383605	Human	H3N2	2002	DQ415310
[2065]	1.10455	-0.472588	0.582664	Human	H3N2	2003	DQ415311
[2066]	1.13006	-0.561418	0.701701	Human	H3N2	2003	DQ415312
[2067]	1.09052	-0.290821	0.807784	Human	H3N2	2004	DQ415313
[2068]	1.10709	-0.288428	0.56103	Human	H3N2	2004	DQ415314
[2069]	1.09322	-0.482739	0.696972	Human	H3N2	2004	DQ415315
[2070]	-1.26449	-0.341208	-2.09074	Human	H3N2	2005	DQ469957
[2071]	0.98085	-0.564101	0.404145	Human	H3N2	1999	DQ487327
[2072]	0.957726	-0.593572	0.102101	Human	H3N2	1999	DQ487335
[2083]	0.904292	0.36343	-0.00757202	Human	H3N2	1979	DQ508824
[2084]	0.887476	-0.0478154	0.135289	Human	H3N2	1989	DQ508832
[2086]	0.786927	0.32178	0.0180627	Human	H3N2	1986	DQ508848
[2088]	0.951934	-0.609405	0.113741	Human	H3N2	1999	DQ508864
[2094]	0.701054	0.154494	-0.301858	Human	H3N2	1972	DQ508928
[2111]	0.650218	0.921254	-0.111784	Human	H3N2	1968	J02139
[2118]	0.923293	-0.0790994	0.441908	Human	H3N2	1994	U71136
[2119]	0.800122	-0.21337	0.324773	Human	H3N2	1995	U71137
[2120]	0.66275	-0.191443	0.206273	Human	H3N2	1995	U71138
[2121]	0.811326	0.036505	0.444162	Human	H3N2	1995	U71139
[2]	-1.39145	0.0460974	1.62456	Human	H5N1	2003	AB212053
[3]	-0.919853	-1.03506	-1.12455	Human	H5N1	1997	AF036361
[10]	-1.07899	-0.902788	-1.65492	Human	H5N1	1997	AF046095
[11]	-1.08636	-0.906899	-1.66964	Human	H5N1	1997	AF084267
[truncated: 1,429 more rows]

[truncated: 4 more sheets: HA data, PB2 data, NP data, NA data]
